# Supplementary material for: A LysR-Type Transcriptional Regulator Controls Multiple Phenotypes in Acinetobacter baumannii
Source: Front Cell Infect Microbiol. 2021 Nov 4;11:778331. doi: 10.3389/fcimb.2021.778331 (PMC8601201; doi:10.3389/fcimb.2021.778331)
Supplement: Supplementary file 2 [file Table_1.xlsx]

## Sheet: All genes
Gene	Gene function	baseMean	log2FoldChange	lfcSE	stat	pvalue	padj
ABUW_1132	transcriptional regulator, LysR family	4181.07	-8.60153	0.282746	-30.4214	2.86437e-203	1.04034e-199
ABUW_0562	transposase 1	1.27594	-2.57659	1.99479	-1.29166	0.196474	NA
ABUW_0684	coproporphyrinogen III oxidase	2380.77	-2.36331	0.182983	-12.9154	3.68447e-38	6.691e-35
ABUW_1213	Description missing from local database	1.38458	-2.06918	2.02965	-1.01948	0.307975	NA
ABUW_2625	Description missing from local database	1.60992	-2.02926	1.77873	-1.14085	0.253933	NA
ABUW_3351	heme oxygenase-like protein	5042.59	-1.95046	0.192239	-10.146	3.45166e-24	4.17881e-21
ABUW_1949	RND family drug transporter	219.982	-1.94831	0.230462	-8.45392	2.81679e-17	2.04611e-14
ABUW_3871	Description missing from local database	0.841944	-1.76877	2.39007	-0.740052	0.459268	NA
ABUW_1693	heme oxygenase-like protein	28680	-1.74781	0.19482	-8.97143	2.92692e-19	2.65764e-16
ABUW_2679	DUF4142/predicted OMP	80709.9	-1.64707	0.226749	-7.26383	3.76281e-13	1.36665e-10
ABUW_1692	TetR transcriptional regulator	2625.8	-1.57316	0.213967	-7.35238	1.94712e-13	7.8577e-11
ABUW_2678	17 kDa surface antigen	4081.89	-1.5119	0.258007	-5.8599	4.63134e-09	6.00751e-07
ABUW_2627	hypothetical protein	1445.99	-1.45261	0.190122	-7.64041	2.16539e-14	1.12353e-11
ABUW_1950	multidrug resistance protein VceB	82.19	-1.41781	0.296587	-4.7804	1.74942e-06	0.000111472
ABUW_1467	acyl-CoA dehydrogenase	8300.78	-1.39621	0.205319	-6.80021	1.0447e-11	2.52956e-09
ABUW_3352	putative transcriptional regulator	2165.87	-1.39282	0.200717	-6.93922	3.9427e-12	1.19332e-09
ABUW_0349	Description missing from local database	0.676783	-1.3913	2.59353	-0.536448	0.591649	NA
ABUW_1659	hypothetical protein	14131.1	-1.36561	0.241474	-5.65529	1.55582e-08	1.66198e-06
ABUW_1468	LmbE-like protein	8806.45	-1.33907	0.239275	-5.59638	2.18879e-08	2.20824e-06
ABUW_0449	hypothetical protein	4234.8	-1.29889	0.18849	-6.89102	5.53946e-12	1.54764e-09
ABUW_1470	glycosyl transferase, family 2	4388.49	-1.26465	0.253359	-4.99155	5.98952e-07	4.35078e-05
ABUW_3715	Description missing from local database	0.5562	-1.25933	2.84292	-0.442971	0.657787	NA
ABUW_1951	hypothetical protein	136.953	-1.25702	0.274498	-4.57935	4.66419e-06	0.000245512
ABUW_1952	auxin-responsive GH3-related protein	181.676	-1.24137	0.233329	-5.32025	1.03625e-07	8.75272e-06
cinA1	competence/damage-inducible protein cinA	1444.02	-1.23675	0.258083	-4.79205	1.65083e-06	0.000110613
ABUW_1637	oxidoreductase short-chain dehydrogenase/reductase family	2550.36	-1.22128	0.213269	-5.72647	1.02542e-08	1.20139e-06
ABUW_2434	hypothetical protein	6294.7	-1.20953	0.260855	-4.63682	3.53817e-06	0.000203978
ABUW_2060	hypothetical protein	36294.2	-1.19856	0.215749	-5.55535	2.77049e-08	2.58011e-06
ABUW_1469	methyltransferase type 12	9041.87	-1.19501	0.250998	-4.76103	1.92606e-06	0.000118567
ABUW_0685	alpha/beta hydrolase fold protein	875.618	-1.19263	0.18715	-6.37257	1.85883e-10	3.5533e-08
ABUW_3798	short-chain dehydrogenase/reductase SDR	1094.01	-1.18834	0.185455	-6.40771	1.47717e-10	3.15593e-08
ABUW_1785	Description missing from local database	5.08415	-1.18738	0.994419	-1.19404	0.232461	NA
ABUW_1398	hypothetical protein	8.22907	-1.14874	0.76362	-1.50434	0.132494	NA
ABUW_2145	hypothetical protein	5116.94	-1.14783	0.189616	-6.05347	1.41756e-09	2.23851e-07
ABUW_3254	Description missing from local database	1.61543	-1.09134	1.67363	-0.652082	0.514348	NA
ABUW_1635	glutathione S-transferase	3438.84	-1.08846	0.237219	-4.58841	4.46632e-06	0.000242114
ABUW_1636	short chain dehydrogenase	1945.6	-1.08391	0.238913	-4.53685	5.70996e-06	0.000292093
ABUW_2437	heme oxygenase-like protein	93537.6	-1.07349	0.22432	-4.78552	1.70548e-06	0.000110613
ABUW_1632	PapD-like P pilus assembly protein	29220.3	-1.07111	0.181237	-5.91	3.42114e-09	4.66456e-07
ABUW_1594	hypothetical protein	2623.29	-1.07069	0.181156	-5.91032	3.41442e-09	4.66456e-07
otsA	trehalose-6-phosphate synthase	76642.4	-1.06959	0.246769	-4.33437	1.46178e-05	0.00068653
ABUW_0757	Description missing from local database	0.186732	-1.06559	4.0725	-0.261655	0.793588	NA
ABUW_0512	Description missing from local database	0.163661	-1.04681	4.06945	-0.257236	0.796997	NA
ABUW_1411	Description missing from local database	0.163661	-1.04681	4.06945	-0.257236	0.796997	NA
ABUW_2594	glutathione-dependent formaldehyde dehydrogenase	8202.72	-1.04044	0.246538	-4.2202	2.44086e-05	0.00104297
ABUW_2539	transposase 1	0.762006	-1.02675	2.53583	-0.404897	0.685553	NA
otsB	trehalose-phosphatase	36730.5	-1.02592	0.213215	-4.81168	1.49664e-06	0.000102562
ABUW_2064	hypothetical protein	4212.22	-0.997635	0.209266	-4.7673	1.86714e-06	0.000116921
ABUW_1419	Description missing from local database	1.40171	-0.978554	1.79246	-0.545927	0.585116	NA
ABUW_1471	hypothetical protein	24124.4	-0.948623	0.261324	-3.63006	0.000283352	0.00804011
ABUW_1486	Description missing from local database	14.1555	-0.941548	0.608815	-1.54653	0.121978	NA
ABUW_2435	oxidoreductase	51002.5	-0.934742	0.240203	-3.89146	9.96414e-05	0.00341413
ABUW_2058	hypothetical protein	22361.6	-0.923952	0.235683	-3.92033	8.84294e-05	0.00308823
ABUW_1633	fimbrial biogenesis outer membrane usher protein	37852.1	-0.900714	0.196476	-4.58435	4.55397e-06	0.000243236
ABUW_2684	phage putative head morphogenesis protein	8213.15	-0.899365	0.189858	-4.73704	2.16863e-06	0.000131274
ABUW_1077	Description missing from local database	2.34333	-0.885	1.43627	-0.61618	0.537776	NA
ABUW_0934	hypothetical protein	68.0783	-0.884162	0.337711	-2.6181	0.00884201	0.106338
ABUW_1039	Description missing from local database	3.57231	-0.86253	1.12836	-0.764412	0.444622	NA
ABUW_1657	hypothetical protein	13128.2	-0.861729	0.233037	-3.69781	0.000217464	0.00652751
ABUW_3714	Description missing from local database	5.38182	-0.854413	1.00163	-0.853024	0.393646	NA
ABUW_3322	hypothetical protein	3142.61	-0.847821	0.271261	-3.12548	0.00177512	0.0344235
ABUW_1499	EamA-like transporter family protein	1071.13	-0.847173	0.254574	-3.3278	0.000875339	0.0202499
cysP	thiosulfate-binding protein	85.1664	-0.847099	0.300163	-2.82214	0.0047705	0.0682145
copA	copper resistance protein A	13665.7	-0.843261	0.233552	-3.6106	0.00030549	0.00860107
ABUW_1631	spore coat protein U	100204	-0.838226	0.193363	-4.33499	1.45764e-05	0.00068653
ABUW_1379	hypothetical protein	6437.09	-0.837519	0.217517	-3.85036	0.000117946	0.00385927
ABUW_2887	lipoprotein	115197	-0.833223	0.203494	-4.09458	4.22943e-05	0.00161698
ABUW_1634	spore coat protein U	8482.67	-0.829552	0.254742	-3.25644	0.00112818	0.0243903
ABUW_0360	hypothetical protein	10585.2	-0.829405	0.201016	-4.12606	3.69036e-05	0.00145689
ABUW_3575	serine hydrolase domain-containing protein	6587.37	-0.817288	0.231748	-3.52662	0.0004209	0.0113238
ABUW_1629	hypothetical protein	2228.13	-0.814791	0.25755	-3.16363	0.00155817	0.0316161
ABUW_1405	Description missing from local database	8.83831	-0.811479	0.762768	-1.06386	0.287392	NA
ABUW_0259	sulfate transporter	9236.09	-0.806046	0.253234	-3.18301	0.00145752	0.030078
ABUW_2685	hypothetical protein	3362.52	-0.795097	0.190024	-4.1842	2.86166e-05	0.00115484
ABUW_0628	peroxidase	20145.5	-0.794236	0.205736	-3.86046	0.000113172	0.00373674
ABUW_1640	Description missing from local database	3.39193	-0.786901	1.13545	-0.693032	0.48829	NA
ABUW_3106	peptidoglycan-binding LysM	116386	-0.780207	0.185381	-4.20867	2.56877e-05	0.00107239
ABUW_1759	extracellular serine protease	6186.05	-0.775047	0.206015	-3.76209	0.000168497	0.00527571
ABUW_3803	putative transposase (ISN1)	1.44158	-0.773694	1.75512	-0.440822	0.659342	NA
ABUW_0055	glucose sorbosone dehydrogenase	13672.8	-0.773228	0.205976	-3.75397	0.000174059	0.00540327
ABUW_0916	biofilm-associated protein	26755.5	-0.769048	0.19804	-3.88329	0.000103053	0.00349801
ABUW_1953	outer membrane efflux protein	159.282	-0.757554	0.252483	-3.00042	0.00269608	0.0465727
algC	phosphomannomutase	16900.1	-0.756586	0.174609	-4.33303	1.47072e-05	0.00068653
ABUW_2321	hypothetical protein	425.908	-0.756099	0.226157	-3.34324	0.000828061	0.0195293
ABUW_2403	MFS permease	135.457	-0.746342	0.252301	-2.95814	0.00309503	0.0512984
ABUW_0233	hypothetical protein	15184.5	-0.742062	0.189162	-3.92289	8.74948e-05	0.00308525
ABUW_1227	acyl-CoA dehydrogenase	18587.9	-0.736772	0.265351	-2.77659	0.00549321	0.075288
ABUW_0921	glycerophosphoryl diester phosphodiesterase	175.493	-0.735643	0.264474	-2.78153	0.00541031	0.0747157
ABUW_3577	hypothetical protein	3119.18	-0.729642	0.177864	-4.10225	4.09155e-05	0.00158091
manB	phosphomannomutase	6241.09	-0.727537	0.179896	-4.04421	5.24995e-05	0.0019457
ABUW_3708	transglycosylase SLT domain protein	258.308	-0.72708	0.221789	-3.27824	0.00104455	0.0232748
ABUW_1042	glutathione-dependent formaldehyde- activating enzyme/centromere protein V	3016.26	-0.723874	0.211339	-3.42518	0.000614386	0.0156046
ABUW_1996	hypothetical protein	640.005	-0.720831	0.218529	-3.29856	0.000971826	0.0219234
ahpF2	alkyl hydroperoxide reductase, F subunit	3968.79	-0.719193	0.244538	-2.94102	0.00327128	0.052111
ABUW_2554	putative hemolysin	50122.1	-0.718202	0.215751	-3.32886	0.000872036	0.0202499
ABUW_2504	catalase	7887.7	-0.717479	0.214827	-3.3398	0.00083838	0.0196451
ABUW_0210	glutathione-dependent formaldehyde- activating enzyme/centromere protein V	2215.85	-0.712867	0.197853	-3.60302	0.000314544	0.00878788
ABUW_2063	uracil-DNA glycosylase-like protein	1983.06	-0.710551	0.179696	-3.95418	7.67967e-05	0.00276164
ABUW_0359	hypothetical protein	6259.69	-0.70874	0.186263	-3.80505	0.000141777	0.00451696
ABUW_3898	transglycosylase-associated protein	15047.3	-0.708541	0.25952	-2.7302	0.00632962	0.0845285
ABUW_2553	hypothetical protein	791.749	-0.69556	0.23116	-3.00899	0.00262114	0.0459722
ABUW_3524	hypothetical protein	8670.49	-0.694792	0.189882	-3.65907	0.000253134	0.00747467
ABUW_1648	mechanosensitive ion channel family protein	3811.03	-0.693259	0.196453	-3.52887	0.000417334	0.0113116
ABUW_2767	monooxygenase	372.91	-0.689104	0.234168	-2.94278	0.0032528	0.0520447
ABUW_3582	hypothetical protein	11243.4	-0.686109	0.239895	-2.86004	0.00423592	0.0627954
ABUW_1536	hypothetical protein	173188	-0.681938	0.230657	-2.95651	0.00311146	0.0512984
ABUW_2172	histidine acid phosphatase family protein	415.402	-0.674219	0.231193	-2.91626	0.0035426	0.0547519
ABUW_3485	hypothetical protein	1738.17	-0.673018	0.269965	-2.49298	0.0126674	0.134134
ABUW_1909	hypothetical protein	133.156	-0.671984	0.336499	-1.99698	0.0458269	0.321319
ABUW_3658	hypothetical protein	13705.5	-0.666526	0.198222	-3.36252	0.00077235	0.0185773
ABUW_2689	hypothetical protein	322.791	-0.663061	0.243532	-2.72268	0.00647543	0.0858349
ABUW_1325	Description missing from local database	5.01682	-0.655529	0.956783	-0.685139	0.493256	NA
ABUW_2834	hypothetical protein	1819.82	-0.643916	0.180883	-3.55985	0.000371067	0.01021
bauF	siderophore-interacting protein	127.251	-0.642459	0.258515	-2.48519	0.0129481	0.134749
ABUW_2518	putative aminotransferase	136.691	-0.639447	0.248347	-2.57482	0.0100294	0.116752
ABUW_0578	Description missing from local database	17.8101	-0.638433	0.514213	-1.24157	0.214395	NA
ABUW_3181	two-component system response regulator protein	16603.9	-0.636071	0.18907	-3.3642	0.000767654	0.0185773
copB	copper resistance protein B	4319.32	-0.635301	0.264897	-2.3983	0.0164715	0.159959
ABUW_3749	glutathione S-transferase	5030.64	-0.633024	0.180739	-3.50242	0.00046106	0.012313
ABUW_1048	outer membrane lipoprotein Blc	4131.11	-0.632614	0.180903	-3.49697	0.000470569	0.0123848
ABUW_0110	putative aminotransferase	7127.11	-0.62633	0.198601	-3.15371	0.0016121	0.0322715
abeM	multidrug efflux pump	2227.67	-0.626258	0.199002	-3.14699	0.00164961	0.032729
ABUW_2310	fimbrial protein	269.03	-0.624187	0.21675	-2.87976	0.00397979	0.0597297
lolA	outer membrane lipoprotein carrier protein LolA	6446.04	-0.620404	0.200928	-3.08769	0.00201716	0.0377645
ABUW_0646	glycosylase/bleomycin resistance/fosfomycin resistance/dioxygenase domain-containing protein	5032.14	-0.619349	0.183669	-3.37209	0.000746002	0.0181844
ABUW_2317	hypothetical protein	25155.4	-0.613791	0.236439	-2.59597	0.00943231	0.111506
ABUW_2442	hypothetical protein	10127.9	-0.613339	0.208839	-2.9369	0.00331516	0.0525792
ABUW_0173	MscS Mechanosensitive ion channel	2176.02	-0.608974	0.181887	-3.34809	0.000813695	0.019316
ABUW_2443	hypothetical protein	4631.34	-0.608949	0.254855	-2.38939	0.0168762	0.163452
ABUW_0771	hypothetical protein	1260.76	-0.604774	0.180512	-3.35033	0.000807153	0.0192867
ABUW_0016	Description missing from local database	3.37042	-0.599069	1.12696	-0.531577	0.595019	NA
ABUW_2143	hypothetical protein	8979.88	-0.598735	0.192456	-3.11103	0.00186436	0.0354522
ABUW_1651	hypothetical protein	40894.1	-0.597731	0.187366	-3.19018	0.00142185	0.0295096
quiC	3-dehydroshikimate dehydratase	1082.29	-0.596489	0.206645	-2.88653	0.0038951	0.0589458
ndh	NADH dehydrogenase	3616.54	-0.596374	0.185223	-3.21977	0.00128295	0.0275721
ABUW_2688	pyrroline-5-carboxylate reductase	6354.11	-0.594872	0.204926	-2.90286	0.00369773	0.0566673
ABUW_0220	hypothetical protein	33.9288	-0.593668	0.399971	-1.48428	0.137736	NA
ABUW_3890	PAP2 superfamily protein	210.223	-0.593236	0.248821	-2.38419	0.0171169	0.164903
add2	adenosine deaminase	8949.47	-0.593029	0.195781	-3.02904	0.00245335	0.0438945
ABUW_0468	hypothetical protein	16181.4	-0.592985	0.216152	-2.74337	0.00608115	0.082185
ABUW_2845	BON domaine-containing protein	6204.58	-0.592215	0.174437	-3.39501	0.000686256	0.0170718
ABUW_1489	CsuB	23.6218	-0.591648	0.478149	-1.23737	0.215949	NA
ABUW_1120	hypothetical protein	18161.7	-0.585821	0.197928	-2.95976	0.00307875	0.0512937
ABUW_1466	hypothetical protein	123280	-0.58546	0.228507	-2.56211	0.0104039	0.117777
ABUW_2311	pili assembly chaperone	61.7257	-0.585093	0.318362	-1.83782	0.0660883	0.404777
ABUW_1983	hypothetical protein	9554.79	-0.583092	0.196218	-2.97165	0.00296201	0.0498056
ABUW_1539	transcriptional factor	1477.45	-0.582877	0.201732	-2.88937	0.00386016	0.0587533
ABUW_3470	N-acyl-phosphatidylethanolamine -hydrolysing phospholipase D	3747.71	-0.58182	0.18497	-3.14549	0.00165808	0.032729
ABUW_2980	hypothetical protein	48.4638	-0.581524	0.346858	-1.67655	0.0936311	0.474956
ABUW_3579	hypothetical protein	21877	-0.579037	0.189928	-3.04872	0.00229818	0.0419447
ABUW_1901	hypothetical protein	20.2292	-0.577524	0.488591	-1.18202	0.237198	NA
ABUW_0940	nitroreductase family protein	1396.84	-0.577344	0.184522	-3.12886	0.00175489	0.0342674
ABUW_2619	putative class A beta-lactamase	2371.48	-0.574535	0.176186	-3.26096	0.00111035	0.0241484
transcriptional_regulator%2C_TetR_family	Description missing from local database	45.9084	-0.574519	0.345282	-1.66391	0.0961301	0.481579
ABUW_2065	hypothetical protein	178615	-0.573106	0.191877	-2.98684	0.00281881	0.0478407
ABUW_3774	eR transcriptional regulator	222.614	-0.572881	0.223282	-2.56573	0.0102959	0.117777
ABUW_2933	aldose 1-epimerase	21351.5	-0.569757	0.222394	-2.56193	0.0104093	0.117777
ABUW_2244	polyketide cyclase/dehydrase	1120.09	-0.56851	0.216585	-2.62488	0.00866786	0.104879
ABUW_1918	Description missing from local database	106.878	-0.567236	0.293197	-1.93466	0.053032	0.35915
ABUW_2059	catalase domain-containing protein	2682.36	-0.566346	0.183121	-3.09274	0.00198317	0.0373206
ABUW_1404	hypothetical protein	54.1979	-0.565473	0.347603	-1.62678	0.103785	0.499063
ABUW_2388	hypothetical protein	634.558	-0.564829	0.217281	-2.59953	0.00933522	0.111506
ABUW_2686	hypothetical protein	21615	-0.564559	0.172864	-3.26591	0.00109112	0.0240178
ABUW_2324	heme oxygenase-like protein	1218.51	-0.564255	0.215041	-2.62394	0.00869178	0.104879
ABUW_1888	saccharopine dehydrogenase	3217.01	-0.562694	0.202203	-2.78281	0.00538904	0.0747061
ABUW_3796	hypothetical protein	1118.04	-0.562534	0.197031	-2.85505	0.00430298	0.063233
ABUW_2410	glutathione S-transferase family protein	5774.88	-0.561543	0.197036	-2.84995	0.00437264	0.0637808
ABUW_0626	protein tyrosine/serine phosphatase	307.629	-0.560862	0.208905	-2.68477	0.007258	0.0921715
ABUW_1157	EamA-like transporter family protein	33.4799	-0.556658	0.402987	-1.38133	0.167178	NA
ABUW_0032	Description missing from local database	30.0501	-0.554298	0.409948	-1.35212	0.176338	NA
ABUW_2293	YecI-like lipid/polyisoprenoid-binding domain-containing protein	15926.8	-0.552133	0.180818	-3.05354	0.00226161	0.0414857
ABUW_0053	UPF0391 membrane protein	14066.9	-0.551497	0.215371	-2.56068	0.0104467	0.117834
ABUW_2433	KGG domain-containing protein	373673	-0.551201	0.215755	-2.55475	0.0106263	0.119212
ABUW_3179	hypothetical protein	13229.1	-0.551095	0.171432	-3.21466	0.001306	0.0279022
ABUW_3874	lipoprotein, putative	8934.69	-0.551084	0.218281	-2.52465	0.0115813	0.125562
ABUW_0705	phospholipase, patatin family	4199.63	-0.547944	0.175383	-3.12426	0.00178251	0.0344235
ABUW_0174	lactobacillus phage LBR48 - DUF805	2819.48	-0.546248	0.191399	-2.85397	0.00431767	0.063233
ABUW_3046	phospholipid/glycerol acyltransferase	2874.2	-0.54384	0.231135	-2.3529	0.0186274	0.174819
ABUW_1286	hypothetical protein	23465.4	-0.541917	0.178356	-3.03841	0.00237834	0.042763
dsbA	thiol:disulfide interchange protein DsbA	18709.2	-0.54115	0.179405	-3.01635	0.00255835	0.0451065
ecnB	entericidin EcnAB	88820.6	-0.541036	0.173393	-3.12028	0.0018068	0.0345385
ABUW_2440	surface antigen	232424	-0.539606	0.21312	-2.53193	0.0113436	0.124097
ABUW_0927	SCP2 sterol-binding domain-containing protein	8414.55	-0.537556	0.199297	-2.69727	0.00699116	0.0900421
putA	delta-1-pyrroline-5-carboxylate dehydrogenase	2661.58	-0.53704	0.632585	-0.848962	0.395902	0.826822
gst	glutathione S-transferase	23922.8	-0.53418	0.173582	-3.07738	0.00208827	0.0388954
ABUW_2992	hypothetical protein	1.8928	-0.533791	1.52683	-0.349608	0.726633	NA
ABUW_2703	hypothetical protein	6296.72	-0.533099	0.217397	-2.4522	0.0141987	0.143648
ABUW_1638	chorismate mutase	1203.89	-0.530868	0.180379	-2.94306	0.00324983	0.0520447
ABUW_1167	YheO-like protein	208.509	-0.529104	0.253757	-2.08508	0.0370622	0.279143
ABUW_0209	methyltransferase	2490.74	-0.528368	0.196558	-2.6881	0.00718609	0.0919009
ABUW_0941	oxidoreductase short chain dehydrogenase/reductase family	1600.18	-0.527348	0.181118	-2.91162	0.00359559	0.0553356
ABUW_2784	phenylacetic acid degradation-related domain-containing protein	12.6806	-0.524001	0.609432	-0.85982	0.389888	NA
ABUW_0248	lactobacillus phage LBR48 - DUF805	3247.69	-0.52346	0.190831	-2.74306	0.00608694	0.082185
ABUW_2756	hypothetical protein	1052.22	-0.523386	0.191705	-2.73016	0.00633033	0.0845285
degP	peptidase S1C, Do	6475.2	-0.52317	0.183046	-2.85813	0.00426145	0.0629171
ABUW_3865	putative flavoprotein	7736.83	-0.522992	0.176973	-2.95521	0.00312454	0.0512984
katE	catalase	317054	-0.521361	0.21738	-2.39838	0.0164676	0.159959
nasT	response regulator protein	21.7127	-0.519889	0.532801	-0.975765	0.329181	NA
ABUW_2051	hypothetical protein	8685.62	-0.51742	0.174557	-2.96419	0.00303484	0.0507951
ABUW_0895	apolipoprotein/apolipophorin	8998.38	-0.516174	0.174843	-2.95222	0.00315499	0.0513854
cpo	alpha/beta hydrolase	15881.2	-0.514308	0.216621	-2.37423	0.0175857	0.167641
tal	transaldolase	40323.8	-0.514259	0.175206	-2.93516	0.00333371	0.0526022
ABUW_2621	hypothetical protein	57196.6	-0.512316	0.19385	-2.64284	0.00822136	0.100539
ABUW_0185	ion channel domain-containing protein	782.025	-0.512267	0.189765	-2.69948	0.00694487	0.0900421
ABUW_3778	enoyl-CoA hydratase/isomerase family protein	3999.24	-0.512168	0.19309	-2.65248	0.0079903	0.0985873
tolQ	protein TolQ	2232.67	-0.510117	0.190393	-2.67929	0.00737781	0.0933665
ABUW_0665	thiol:disulfide interchange protein DsbC	4184.82	-0.509083	0.190147	-2.67732	0.00742143	0.0935924
ABUW_2867	extradiol ring-cleavage dioxygenase, class III enzyme, subunit B	833.159	-0.508029	0.196667	-2.5832	0.00978888	0.114688
ABUW_1690	Glutamate synthase (NADPH)	2813.79	-0.507514	0.239419	-2.11977	0.0340254	0.271009
ABUW_1761	hypothetical protein	4252.76	-0.506514	0.221034	-2.29157	0.0219305	0.197047
ABUW_0914	diaglycerol kinase catalytic domain-containing protein	6495	-0.502536	0.175403	-2.86504	0.0041695	0.0620641
ABUW_0480	hypothetical protein	1125.93	-0.501706	0.184925	-2.71302	0.00666726	0.0874975
ABUW_2639	universal stress protein family	26805.1	-0.50157	0.1931	-2.59746	0.00939169	0.111506
nadE	glutamine-dependent NAD+ synthetase	16317	-0.499624	0.198827	-2.51286	0.0119756	0.128685
tauB	taurine import ATP-binding protein	208.931	-0.497181	0.231	-2.1523	0.0313739	0.257487
ABUW_2978	hypothetical protein	241.422	-0.497078	0.222469	-2.23437	0.0254585	0.222684
ABUW_2519	hypothetical protein	3899.47	-0.495693	0.195274	-2.53845	0.0111344	0.122176
ABUW_2742	aldo/keto reductase	3764.09	-0.495547	0.182674	-2.71273	0.00667313	0.0874975
ABUW_1287	hypothetical protein	6684.33	-0.494243	0.175401	-2.81778	0.00483564	0.0688747
ABUW_2801	transcriptional regulator, AsnC family	531.148	-0.492431	0.224334	-2.19508	0.0281582	0.238393
ABUW_1891	ThiJ/PfpI domain protein	23348.4	-0.49026	0.273721	-1.79109	0.0732783	0.426517
dsbC2	thiol:disulfide interchange protein DsbC	1973.93	-0.490077	0.191265	-2.56229	0.0103983	0.117777
hyi	hydroxypyruvate isomerase	4705.03	-0.487931	0.18725	-2.60577	0.00916683	0.109881
ABUW_3186	hypothetical protein	1054.7	-0.487338	0.237752	-2.04978	0.040386	0.293952
ABUW_3147	hypothetical protein	275693	-0.485572	0.191911	-2.5302	0.0113998	0.124337
cioA	cytochrome bd ubiquinol oxidase, subunit I	16175	-0.484639	0.221391	-2.18906	0.0285925	0.241507
soxR	redox-sensitive transcriptional activator SoxR	611	-0.482265	0.195541	-2.46631	0.0136512	0.140457
ABUW_3489	ABC1 family protein	4028.07	-0.480886	0.174717	-2.75237	0.00591663	0.0804838
ABUW_3729	glutathione peroxidase	19950.1	-0.479788	0.193033	-2.48552	0.0129362	0.134749
ABUW_2897	hypothetical protein	6938.58	-0.479547	0.218334	-2.19639	0.0280642	0.238152
ABUW_2724	hypothetical protein	24997.7	-0.477988	0.204552	-2.33676	0.0194518	0.180227
ABUW_1388	hypothetical protein	55.0652	-0.477356	0.33322	-1.43255	0.151985	0.604655
mdmC	O-methyl transferase	4189.48	-0.476162	0.187312	-2.54208	0.0110194	0.122131
ABUW_1993	hypothetical protein	615.299	-0.476138	0.195052	-2.44108	0.0146434	0.145858
ABUW_1603	putative acetyltransferase	2699.74	-0.473354	0.178506	-2.65175	0.0080075	0.0985873
ABUW_0664	Sel1-like protein	1682.25	-0.47266	0.18841	-2.50868	0.0121182	0.129833
ABUW_2408	LrgA family protein	17.7066	-0.472511	0.51554	-0.916536	0.359386	NA
ABUW_2768	short chain dehydrogenase	148.628	-0.472431	0.265256	-1.78104	0.0749065	0.428886
ABUW_2156	hypothetical protein	7786.72	-0.470078	0.211338	-2.2243	0.0261284	0.227574
ABUW_0627	metallo-beta-lactamase superfamily protein	696.767	-0.468327	0.203984	-2.2959	0.0216818	0.195405
ABUW_1895	transcriptional regulator, TetR family	81.1937	-0.468059	0.286557	-1.63339	0.102388	0.496879
ABUW_0245	transcriptional regulator, XRE family	143.343	-0.467981	0.262828	-1.78056	0.0749842	0.428886
paaX	phenylacetic acid degradation operon negative regulatory protein PaaX	8593.51	-0.466135	0.244146	-1.90925	0.0562303	0.367979
actP1	copper-translocating P-type ATPase	15478.9	-0.466106	0.247601	-1.88249	0.0597695	0.379737
ABUW_0885	biofilm-associated protein	89652.5	-0.465958	0.190636	-2.44423	0.0145161	0.145858
ABUW_1995	hypothetical protein	1386.23	-0.463367	0.1804	-2.56856	0.0102123	0.11775
ABUW_2500	putative amino acid synthase	40.5819	-0.463109	0.382834	-1.20969	0.2264	NA
ABUW_2349	4-oxalocrotonate tautomerase	9153.77	-0.461584	0.188999	-2.44226	0.0145956	0.145858
ABUW_1128	hypothetical protein	21063.1	-0.460184	0.19755	-2.32946	0.0198349	0.182844
ABUW_3343	hypothetical protein	6544.04	-0.460037	0.262325	-1.75369	0.0794834	0.441154
ABUW_0648	type 4 fimbrial biogenesis protein FimT	817.805	-0.459357	0.186681	-2.46066	0.0138684	0.141488
prc	carboxy- protease	23907.8	-0.456963	0.172751	-2.64521	0.00816406	0.100175
aesT	esterase	1545.97	-0.455673	0.189091	-2.40981	0.0159608	0.156202
ABUW_0888	metallopeptidase domain-containing protein	2821.97	-0.455368	0.183706	-2.47878	0.0131832	0.136026
ABUW_0459	hypothetical protein	4869.68	-0.455214	0.193991	-2.34657	0.0189472	0.176905
ABUW_1020	alpha/beta hydrolase fold protein	30.4339	-0.454162	0.412586	-1.10077	0.270997	NA
ABUW_1746	tetratricopeptide-like helical domain-containing protein	7608.72	-0.452479	0.197821	-2.28732	0.022177	0.197904
ABUW_1994	hypothetical protein	4212.27	-0.451865	0.177925	-2.53964	0.0110967	0.122131
ABUW_3299	putative DNA uptake protein ComEA	874.536	-0.451587	0.191874	-2.35355	0.0185949	0.174819
ABUW_0190	transcriptional regulator, TetR family	991.073	-0.449752	0.213513	-2.10643	0.0351667	0.274089
ABUW_1473	hypothetical protein	1195.14	-0.449639	0.226045	-1.98916	0.0466841	0.323904
ABUW_0057	formate/nitrite transporter family	1051.74	-0.449442	0.221024	-2.03345	0.0420069	0.300925
ABUW_0612	hypothetical protein	1908.75	-0.448737	0.182128	-2.46386	0.0137449	0.140659
ABUW_0964	YdjC-like polysaccharide deacetylase	21.0825	-0.446714	0.471898	-0.946633	0.343826	NA
ABUW_0548	hypothetical protein	25.9785	-0.446284	0.445909	-1.00084	0.316904	NA
lolB	outer membrane lipoprotein LolB	1677.78	-0.445743	0.190034	-2.34559	0.0189968	0.176914
ABUW_3765	Description missing from local database	14.6697	-0.445119	0.557508	-0.798407	0.424634	NA
ABUW_0484	hypothetical protein	963.063	-0.44507	0.195963	-2.27119	0.0231352	0.205445
ampC	beta-lactamase ADC7	3488.08	-0.444997	0.180616	-2.46377	0.0137484	0.140659
ABUW_1828	hypothetical protein	899.937	-0.444977	0.213002	-2.08907	0.0367013	0.278822
paaY	phenylacetic acide degradation protein PaaY	5859.42	-0.443043	0.248451	-1.78322	0.074551	0.427974
ABUW_3454	putative L-asparaginase I	1203.73	-0.44284	0.181438	-2.44072	0.0146581	0.145858
ABUW_2124	sigma-54 specific, transcriptional regulator, Fis family	796.946	-0.442594	0.190379	-2.3248	0.0200827	0.184193
ABUW_0456	putative ribonuclease	4871.14	-0.441981	0.186927	-2.36446	0.0180565	0.170341
ABUW_0662	NADPH dehydrogenase	7096.49	-0.441509	0.190043	-2.3232	0.0201682	0.184511
ABUW_2444	hypothetical protein	68.5459	-0.441494	0.308748	-1.42995	0.152732	0.604655
ABUW_0272	Description missing from local database	10.683	-0.440761	0.664681	-0.663117	0.507256	NA
sfcA	NAD-dependent malic enzyme	8733.6	-0.439189	0.195019	-2.25203	0.0243205	0.213879
ABUW_2783	beta-barrel domain-containing outer membrane protein	43.1983	-0.435883	0.416866	-1.04562	0.295738	NA
ABUW_1595	ion transport protein	3688.93	-0.435564	0.177356	-2.45588	0.014054	0.142981
ABUW_0890	universal stress protein	6651.39	-0.434753	0.180475	-2.40895	0.0159987	0.156202
ABUW_1121	hypothetical protein	356.034	-0.431393	0.21125	-2.04209	0.0411423	0.298261
ABUW_0968	putative RND family drug transporter	3994.26	-0.427693	0.182781	-2.33992	0.019288	0.179166
wza	polysaccharide export protein	25801.5	-0.427288	0.192936	-2.21466	0.0267832	0.230513
ABUW_2722	DUF1653-like domain-containing protein	1235.64	-0.426204	0.198143	-2.15099	0.0314769	0.257487
ABUW_3787	endoribonuclease L-PSP family protein	6284.45	-0.425453	0.19208	-2.21498	0.0267614	0.230513
ABUW_1685	nitrous oxide reductase domain-containing protein	5522.77	-0.42517	0.203597	-2.08829	0.0367719	0.278822
ABUW_3730	lipoprotein, putative	2267.17	-0.423326	0.178822	-2.3673	0.0179183	0.169477
ABUW_0109	MATE efflux family protein	3718.01	-0.42314	0.190597	-2.22008	0.0264134	0.229
ABUW_3875	lipoprotein, putative	1372.75	-0.422554	0.251154	-1.68245	0.0924819	0.473871
ABUW_0328	hemerythrin	45383.8	-0.418617	0.170996	-2.44811	0.0143608	0.144884
ABUW_3219	Description missing from local database	51.9347	-0.417654	0.37556	-1.11208	0.266102	0.741492
ABUW_1937	nucleoside-diphosphate-sugar epimerase	30.6338	-0.41705	0.412757	-1.0104	0.312303	NA
ABUW_2445	hypothetical protein	106.162	-0.41639	0.2867	-1.45235	0.146403	0.599177
ABUW_1723	hypothetical protein	4399.77	-0.416184	0.232572	-1.78948	0.0735372	0.426558
ABUW_0702	nitroreductase	1708.74	-0.416163	0.196909	-2.11348	0.0345594	0.273343
ABUW_0301	LemA	11176.9	-0.416154	0.184125	-2.26017	0.0238107	0.20998
ABUW_0710	hypothetical protein	1071.16	-0.416012	0.201866	-2.06083	0.0393195	0.290402
ABUW_2730	OmpA/MotB	48088	-0.415778	0.209713	-1.98261	0.0474115	0.325259
ABUW_3187	Description missing from local database	62.3771	-0.414785	0.309267	-1.34119	0.179859	0.650061
ABUW_1753	hypothetical protein	5069.64	-0.414246	0.194673	-2.12791	0.0333446	0.266757
ABUW_3758	protein DedA	1002.56	-0.413368	0.195208	-2.11757	0.0342112	0.271893
ABUW_2863	5-formyltetrahydrofolate cyclo-ligase	232.182	-0.413022	0.25396	-1.62633	0.10388	0.499063
clpB	ATP-dependent chaperone ClpB	54544.1	-0.412999	0.241926	-1.70713	0.0877977	0.462623
ABUW_2848	hypothetical protein	92.5034	-0.410553	0.285962	-1.43569	0.15109	0.604655
kgtP	MFS permease	8142.62	-0.408918	0.18982	-2.15424	0.0312215	0.257436
ABUW_2658	hypothetical protein	3381.6	-0.408551	0.199554	-2.04732	0.0406268	0.295113
ABUW_3347	hydrolase, TatD family	785.821	-0.408471	0.191674	-2.13108	0.0330828	0.265834
envZ	two-component system sensory histidine kinase	9127.31	-0.406491	0.177514	-2.28991	0.0220268	0.197047
ABUW_3102	hypothetical protein	6852.32	-0.405811	0.192234	-2.11103	0.0347699	0.273343
ABUW_0582	phage-related capsid scaffolding protein (GPO-like)	327.369	-0.405492	0.239405	-1.69375	0.0903134	0.46994
ABUW_2654	lipoprotein, putative	1495.97	-0.405394	0.197274	-2.05499	0.0398804	0.292617
fumC	fumarate hydratase, class II	11170.9	-0.405245	0.203853	-1.98793	0.0468198	0.323904
ABUW_2562	ankyrin repeat protein	145.353	-0.403919	0.240523	-1.67934	0.0930857	0.473871
ABUW_0577	putative phage-related membrane protein	18.9918	-0.403354	0.528142	-0.763722	0.445033	NA
ABUW_3288	glutathione S-transferase	2751.75	-0.401719	0.198708	-2.02166	0.0432116	0.306325
ABUW_2414	rhodanese domain protein	14.2396	-0.401098	0.580356	-0.691124	0.489488	NA
sppA	signal peptide peptidase SppA, 36K type	10983.4	-0.401062	0.19862	-2.01924	0.0434622	0.30711
ABUW_2422	glutamate/aspartate ABC transporter, ATP-binding protein	84.4572	-0.400496	0.295252	-1.35646	0.174954	0.6425
ABUW_2503	cytochrome B561	1631.79	-0.400232	0.262201	-1.52643	0.126903	0.55868
ABUW_2363	tetratricopeptide-like helical domain-containing protein	16579.6	-0.400052	0.18409	-2.17313	0.0297702	0.249137
tolA	tolerance to group A colicins single-stranded filamentous DNA phage	6238.84	-0.399695	0.208731	-1.91488	0.0555076	0.366708
ABUW_3759	hypothetical protein	1273.59	-0.399543	0.213864	-1.86821	0.0617325	0.387241
dsbC1	thiol:disulfide interchange protein	3537.36	-0.399425	0.188986	-2.11351	0.0345568	0.273343
ABUW_2957	enoyl-CoA hydratase/isomerase	492.243	-0.397656	0.199222	-1.99604	0.0459295	0.321418
ABUW_0052	dienelactone hydrolase	13094.5	-0.394068	0.185827	-2.12062	0.033954	0.271009
htpG	chaperone protein HtpG	12055	-0.393685	0.190808	-2.06325	0.0390885	0.290402
ABUW_1065	hypothetical protein	7662.93	-0.393093	0.183087	-2.14703	0.0317906	0.25832
pilT	twitching mobility protein	319.679	-0.392984	0.225426	-1.74329	0.0812823	0.444626
ABUW_2593	urea carboxylase-associated protein 2	11.8218	-0.392182	0.633313	-0.619255	0.535749	NA
ABUW_2759	metal-dependent hydrolase domain-containing protein	32.8584	-0.39148	0.402927	-0.971588	0.331255	NA
ABUW_2660	parallel beta-helix repeat domain-containing protein	4551.66	-0.390136	0.177176	-2.20196	0.0276679	0.235686
ABUW_1992	zonular occludens toxin (ZOT) protein	1349.39	-0.389503	0.179973	-2.16423	0.0304465	0.253047
ABUW_0074	acyltransferase 3	244.945	-0.38928	0.226037	-1.72219	0.0850343	0.455523
ABUW_3070	hypothetical protein	4067.3	-0.388582	0.19226	-2.02113	0.0432667	0.306325
ABUW_2833	hypothetical protein	3228.52	-0.387587	0.177954	-2.17801	0.0294052	0.247795
sndH1	L-sorbosone dehydrogenase	6238.45	-0.387449	0.206588	-1.87547	0.0607282	0.382925
ABUW_3308	3-hydroxyisobutyrate dehydrogenase	1116.49	-0.386107	0.194501	-1.98511	0.0471321	0.325115
ABUW_1166	threonine ammonia-lyase	175.773	-0.385566	0.248936	-1.54886	0.121416	0.545098
ABUW_3045	OmpA/MotB domain protein	106042	-0.384553	0.198899	-1.93341	0.0531862	0.35915
ABUW_0303	TPM domain-containing protein	2816.57	-0.38442	0.192719	-1.99471	0.046074	0.321809
ABUW_1081	phenazine biosynthesis protein	857.41	-0.384403	0.195711	-1.96413	0.0495146	0.338039
ABUW_2286	leucine-responsive regulatory protein	138.245	-0.384219	0.245292	-1.56637	0.117261	0.535186
ABUW_3204	amidohydrolase	4139.77	-0.384206	0.206309	-1.86228	0.0625632	0.3911
ABUW_2683	transporter, major facilitator family	68.782	-0.384199	0.304581	-1.2614	0.207164	0.682158
ABUW_1129	hypothetical protein	104.205	-0.384104	0.263776	-1.45618	0.145344	0.598091
ABUW_1541	hypothetical protein	2871.55	-0.383667	0.216538	-1.77182	0.0764242	0.433401
ABUW_1958	type III restriction enzyme, res subunit	23436.5	-0.383666	0.188067	-2.04005	0.0413454	0.298604
ABUW_2169	putative membrane protein	612.986	-0.382642	0.214217	-1.78624	0.0740604	0.427091
ABUW_3716	transcriptional regulator domain-containing protein	320.791	-0.381133	0.213671	-1.78373	0.0744669	0.427974
ABUW_2345	hypothetical protein	5739.89	-0.380467	0.20382	-1.86668	0.0619459	0.387909
ABUW_1474	threonine efflux protein	32.6213	-0.380398	0.413418	-0.920129	0.357506	NA
ABUW_3681	class II aldolase/adducin domain protein	24.6881	-0.380386	0.446015	-0.852853	0.393741	NA
gpo	glutathione peroxidase	14974.2	-0.379261	0.174214	-2.17699	0.0294814	0.247862
sodC	copper/zinc superoxide dismutase	8064.99	-0.378881	0.179451	-2.11134	0.0347432	0.273343
gdhB2	quinoprotein glucose dehydrogenase-B	12233.1	-0.378328	0.195469	-1.93549	0.0529303	0.35915
ABUW_0056	ATPase, AAA family	5631.12	-0.378082	0.1806	-2.09348	0.0363065	0.278157
ABUW_1267	Description missing from local database	15.7007	-0.377226	0.541259	-0.696942	0.485839	NA
ABUW_0748	Description missing from local database	45.8101	-0.376834	0.350576	-1.0749	0.282419	0.75702
ABUW_0176	amidase	595.145	-0.37671	0.205966	-1.82899	0.0674017	0.410783
ABUW_1783	CBS domain containing protein	16216.8	-0.375754	0.175283	-2.1437	0.0320569	0.259311
ABUW_3026	glyoxalase	2437.55	-0.375507	0.178244	-2.1067	0.0351434	0.274089
ABUW_2391	Description missing from local database	43.2121	-0.375091	0.384585	-0.975314	0.329404	NA
ABUW_1543	alpha/beta subunit proteosome	4059.65	-0.374968	0.196739	-1.90591	0.0566613	0.369814
pepD	aminoacyl-histidine dipeptidase	6753.27	-0.374415	0.179506	-2.08581	0.0369961	0.279143
ABUW_2738	peptidase M23/M37 family	1406.79	-0.373828	0.179244	-2.08559	0.037016	0.279143
ABUW_0401	flavohemoprotein	7168.07	-0.37254	0.176612	-2.10936	0.0349131	0.273876
ABUW_3151	transcriptional regulator TetR/AcrR family	1639.2	-0.372435	0.192643	-1.93329	0.0532001	0.35915
ABUW_1423	hypothetical protein	51.4619	-0.371712	0.369166	-1.0069	0.313984	0.785934
ABUW_1787	hypothetical protein	41756.9	-0.370852	0.219944	-1.68611	0.0917737	0.472797
ABUW_1435	hypothetical protein	36.037	-0.370667	0.401478	-0.923256	0.355874	NA
ABUW_3578	DSBA oxidoreductase	6307.44	-0.370595	0.172068	-2.15377	0.031258	0.257436
ABUW_1066	Description missing from local database	4420.8	-0.369885	0.193065	-1.91585	0.0553838	0.366708
ABUW_1847	metallo-beta-lactamase family protein	1332.88	-0.369429	0.181157	-2.03928	0.0414223	0.298604
ABUW_1522	Description missing from local database	1730.23	-0.36864	0.233775	-1.5769	0.114818	0.529884
proP	proline/betaine transporter	2373.45	-0.36803	0.211422	-1.74074	0.0817293	0.445039
ABUW_1959	hypothetical protein	15.1069	-0.367711	0.552033	-0.666103	0.505345	NA
ABUW_1649	hypothetical protein	13262.8	-0.367017	0.233505	-1.57177	0.116004	0.532649
ABUW_0479	glutathione-dependent formaldehyde- activating enzyme/centromere protein V	466.823	-0.366665	0.200479	-1.82894	0.0674082	0.410783
ABUW_2219	hypothetical protein	1777.38	-0.366565	0.211865	-1.73018	0.0835981	0.44982
ABUW_0191	alcohol dehydrogenase, zinc-binding	2433.82	-0.365373	0.19675	-1.85704	0.0633048	0.393704
ABUW_3113	Sua5/YciO/YrdC/YwlC family protein	2168.24	-0.364934	0.196215	-1.85986	0.062905	0.392562
tolC	type I secretion outer membrane protein	1324.97	-0.364476	0.182156	-2.0009	0.0454033	0.318965
ABUW_1729	hypothetical protein	303.341	-0.363234	0.217971	-1.66643	0.0956275	0.479979
ABUW_3182	hypothetical protein	305.626	-0.362023	0.220393	-1.64262	0.100461	0.49241
ABUW_2744	Description missing from local database	683.426	-0.361995	0.199183	-1.8174	0.0691565	0.416544
ABUW_0255	succinyl-CoA:coenzyme A transferase	28486.3	-0.361748	0.218241	-1.65756	0.0974059	0.485959
ABUW_1488	CsuA	67.9433	-0.361449	0.309929	-1.16623	0.24352	0.720835
ABUW_3818	NDP-sugar dehydrogenase	14311	-0.360936	0.194813	-1.85273	0.0639213	0.396859
ABUW_2392	aminotransferase	850.981	-0.360028	0.189975	-1.89514	0.058074	0.374638
est	esterase	1876.07	-0.359858	0.177308	-2.02956	0.0424011	0.303151
tolR	protein TolR	770.824	-0.358731	0.205858	-1.74261	0.0814011	0.444626
lpxH	Description missing from local database	298.997	-0.358279	0.227106	-1.57759	0.114661	0.529831
ABUW_3722	peptidoglycan-binding LysM	1003.58	-0.356936	0.199451	-1.78959	0.0735197	0.426558
ABUW_1991	hypothetical protein	81.794	-0.356714	0.292971	-1.21757	0.223386	0.699428
ABUW_2994	Description missing from local database	2.77569	-0.355568	1.29802	-0.273932	0.784137	NA
ABUW_1601	hypothetical protein	18315.1	-0.354946	0.174213	-2.03742	0.0416075	0.299244
ABUW_3027	OsmC-like peroxiredoxin	542.551	-0.354904	0.203574	-1.74337	0.0812693	0.444626
ABUW_2441	hypothetical protein	1075.55	-0.354653	0.195641	-1.81278	0.0698663	0.416577
ABUW_2763	oxidoreductase short chain dehydrogenase/reductase family	39.7454	-0.35428	0.421003	-0.841514	0.40006	NA
ABUW_2423	ArtM protein	29.0795	-0.354233	0.42414	-0.835181	0.403616	NA
fkpA	peptidyl-prolyl cis-trans isomerase Mip	9153.38	-0.354105	0.172449	-2.05339	0.0400351	0.293161
ABUW_2674	hypothetical protein	2075.51	-0.352687	0.244386	-1.44315	0.148977	0.600537
ABUW_0040	lipid-binding START domain-containing protein	1078.33	-0.35265	0.1832	-1.92494	0.054237	0.363448
ABUW_0065	hypothetical protein	105.68	-0.35245	0.267514	-1.3175	0.18767	0.656901
ABUW_1274	hypothetical protein	35.7867	-0.351966	0.395346	-0.890276	0.373318	NA
ABUW_3680	transcriptional regulator, GntR family	371.363	-0.351385	0.210612	-1.6684	0.0952367	0.47975
ABUW_0139	hypothetical protein	15947.4	-0.350603	0.182088	-1.92546	0.0541715	0.363448
ABUW_1215	Description missing from local database	10.5321	-0.350337	0.688006	-0.509206	0.610608	NA
ABUW_2346	hypothetical protein	1206.83	-0.349619	0.209105	-1.67198	0.0945277	0.477503
ABUW_1784	hypothetical protein	5015.39	-0.349037	0.182338	-1.91423	0.0555904	0.366708
arsC1	Description missing from local database	16.8674	-0.348883	0.529372	-0.659051	0.509863	NA
ABUW_0488	enoyl-CoA hydratase	288.39	-0.348651	0.233736	-1.49164	0.135792	0.580791
ABUW_2309	hypothetical protein	47.3921	-0.347246	0.386731	-0.897901	0.369238	0.813388
bauB	ferric acinetobactin transport system periplasmic binding protein	74.4545	-0.346501	0.303422	-1.14198	0.253464	0.729914
ABUW_1417	hypothetical protein	148.951	-0.346234	0.276861	-1.25057	0.211092	0.684017
ABUW_1331	exodeoxyribonuclease X, putative	445.056	-0.344498	0.233148	-1.47759	0.139517	0.586257
ssuA1	aliphatic sulfonates-binding protein	36.9986	-0.344489	0.403727	-0.853272	0.393508	NA
arsR2	Description missing from local database	217.364	-0.344136	0.220114	-1.56344	0.117948	0.535186
ABUW_1664	RDD family protein	4543.26	-0.343347	0.185984	-1.84611	0.064876	0.400731
ABUW_2076	2,3-dihydro-2,3-dihydroxybenzoate dehydrogenase	181.324	-0.343166	0.232416	-1.47652	0.139805	0.586257
acyl-CoA_N-acyltransferase	Description missing from local database	77.1844	-0.34252	0.297041	-1.15311	0.248867	0.725409
ABUW_3750	OsmC family protein	1760.05	-0.342503	0.185098	-1.85039	0.0642575	0.398265
ABUW_0709	hypothetical protein	1631.41	-0.342202	0.178153	-1.92083	0.0547528	0.364885
wecB	UDP-N-acetylglucosamine 2-epimerase	13349.8	-0.342061	0.191218	-1.78886	0.0736376	0.426558
qseB	two-component system DNA-binding response regulator	1310.53	-0.341659	0.180946	-1.88818	0.0590012	0.377275
ABUW_2405	negative transcriptional regulator	419.922	-0.341075	0.219775	-1.55193	0.12068	0.543133
ABUW_3556	tetratricopeptide repeat domain protein	2709.93	-0.340821	0.181147	-1.88146	0.0599089	0.379737
ABUW_0935	hypothetical protein	86.7456	-0.340781	0.288022	-1.18318	0.236738	0.716343
nadC	nicotinate-nucleotide diphosphorylase	822.646	-0.340453	0.200695	-1.69637	0.0898163	0.468697
ABUW_0520	hypothetical protein	3966.61	-0.33953	0.185484	-1.8305	0.0671746	0.410738
clpP	ATP-dependent Clp protease, proteolytic subunit ClpP	17853	-0.339402	0.170718	-1.98809	0.046802	0.323904
ABUW_3087	putative competence protein	13122.9	-0.339307	0.202171	-1.67832	0.0932851	0.473871
cysD	sulfate adenylyltransferase subunit 2	3365.75	-0.33919	0.196301	-1.72791	0.0840049	0.45134
ABUW_2862	hypothetical protein	1873.7	-0.338835	0.197936	-1.71184	0.0869269	0.460924
ABUW_0823	A2-related patatin/phospholipase	1112.4	-0.33874	0.192722	-1.75766	0.0788057	0.439666
ABUW_1644	hypothetical protein	220.012	-0.337676	0.225236	-1.49921	0.133819	0.575623
ABUW_0666	glycine cleavage T protein domain-containing protein	2234.61	-0.337497	0.17719	-1.90472	0.0568161	0.369814
ABUW_3459	hypothetical protein	308.737	-0.337051	0.212874	-1.58334	0.113345	0.52611
ABUW_3482	transcriptional regulator, HTH-type	142.384	-0.336288	0.253076	-1.3288	0.183914	0.653223
ABUW_0258	RNA binding S1 domain protein	13037.6	-0.335935	0.204445	-1.64315	0.100351	0.49241
ABUW_0693	Description missing from local database	115.649	-0.335526	0.257797	-1.30151	0.193083	0.663461
ABUW_0198	branched-chain amino acid transport	26.4016	-0.33552	0.429959	-0.780355	0.435182	NA
ABUW_3001	hypothetical protein	1545.27	-0.334571	0.206767	-1.61811	0.10564	0.502307
qseC	two-component system sensor kinase	1747.17	-0.334504	0.178129	-1.87787	0.0603988	0.381511
mpl	UDP-N-acetylmuramate:L-alanyl-gamma-D-glutamyl-meso-diaminopimelate ligase	2708.62	-0.334184	0.190248	-1.75657	0.0789916	0.440027
ABUW_0877	Description missing from local database	325.97	-0.333584	0.209662	-1.59106	0.111596	0.522315
uvrA	excinuclease ABC, A subunit	13743.2	-0.333551	0.183897	-1.81379	0.0697099	0.416562
estA	esterase	3401.88	-0.333514	0.183631	-1.81622	0.0693362	0.416562
ompR	two-component system response regulator protein	20403	-0.332829	0.189912	-1.75255	0.0796798	0.441154
acnA	aconitate hydratase 1	41258.6	-0.332611	0.215723	-1.54185	0.123111	0.549985
arsC2	Description missing from local database	329.868	-0.332562	0.204854	-1.62341	0.104502	0.500067
ABUW_0302	TPM domain-containing protein	2799.03	-0.332209	0.197723	-1.68017	0.0929242	0.473871
tniA	Description missing from local database	578.68	-0.332178	0.22319	-1.48832	0.136667	0.582617
ABUW_1108	hypothetical protein	6591.81	-0.332113	0.196861	-1.68704	0.0915951	0.472797
ABUW_3609	DNA-binding protein H-NS	8195.38	-0.332089	0.189592	-1.7516	0.079843	0.441385
ABUW_0465	lytic transglycosylase, catalytic	14360.2	-0.33054	0.174486	-1.89437	0.0581762	0.374638
ABUW_0192	hypothetical protein	532.01	-0.329682	0.216697	-1.5214	0.128159	0.562847
icd	isocitrate dehydrogenase, NADP-dependent	13853.7	-0.329631	0.199767	-1.65008	0.0989265	0.490848
ABUW_1004	Description missing from local database	2084.67	-0.328372	0.19521	-1.68214	0.0925409	0.473871
ABUW_3472	hypothetical protein	696.014	-0.328004	0.188305	-1.74187	0.0815311	0.444626
ABUW_1903	hypothetical protein	4681.88	-0.327373	0.215821	-1.51687	0.129298	0.565148
basJ	putative acinetobactin biosynthesis protein	468.781	-0.327167	0.209226	-1.56371	0.117887	0.535186
ABUW_0111	hypothetical protein	4413.41	-0.327005	0.182144	-1.79531	0.0726044	0.424408
ABUW_2691	transporter LysE family	506.26	-0.326971	0.221367	-1.47706	0.13966	0.586257
ABUW_1421	hypothetical protein	8.89109	-0.326481	0.703901	-0.463816	0.642779	NA
ABUW_3450	endonuclease/exonuclease/phosphatase	5126.95	-0.325546	0.18031	-1.80548	0.0709999	0.420672
ABUW_2769	acetyl-hydrolase	52.153	-0.325135	0.344477	-0.943849	0.345247	0.799652
ABUW_1790	nitroreductase family protein	7000.03	-0.324884	0.179081	-1.81418	0.06965	0.416562
ABUW_1887	oxidoreductase FMN-binding	485.259	-0.323967	0.204383	-1.5851	0.112944	0.525242
ABUW_0344	hypothetical protein	2031.61	-0.32369	0.183581	-1.7632	0.0778669	0.438234
ABUW_0345	methyltransferase type 11	2397.44	-0.323657	0.179376	-1.80435	0.0711768	0.421033
ABUW_2557	hypothetical protein	1479.09	-0.323293	0.181321	-1.78298	0.0745891	0.427974
ABUW_0400	transcriptional regulator, BadM/Rrf2 family	530.998	-0.322445	0.199492	-1.61633	0.106023	0.503369
ABUW_0447	Description missing from local database	43.8234	-0.319419	0.355529	-0.898434	0.368954	0.813388
cioB	cytochrome D ubiquinol oxidase, subunit II	3992.77	-0.318977	0.253851	-1.25655	0.208916	0.683589
ABUW_1919	hypothetical protein	1680.1	-0.318892	0.2027	-1.57323	0.115667	0.532361
nolF	multidrug efflux protein	2095.13	-0.31876	0.205801	-1.54888	0.121412	0.545098
ABUW_1510	dehydrogenase	56.3175	-0.318679	0.320675	-0.993776	0.320332	0.787725
ABUW_2335	acyl-CoA dehydrogenase family protein	53.7779	-0.318221	0.335878	-0.947431	0.343419	0.799652
tatC	twin arginine-targeting protein translocase TatC	27.3776	-0.317659	0.424364	-0.748552	0.454127	NA
ABUW_0222	transcriptional regulator, TetR family	25.5174	-0.317453	0.464022	-0.684134	0.493891	NA
trpS	Description missing from local database	6314.5	-0.316851	0.188792	-1.67831	0.0932869	0.473871
cbpA	curved DNA-binding protein	21799.4	-0.316601	0.194864	-1.62473	0.104221	0.499748
ABUW_3779	short-chain enoyl-CoA hydratase	1808	-0.31652	0.199571	-1.586	0.112739	0.52523
ABUW_3056	arginine-tRNA-protein transferase	3513.25	-0.315968	0.186507	-1.69413	0.0902401	0.46994
ABUW_2520	transcriptional regulator, TetR family	31.304	-0.315886	0.409298	-0.771776	0.440247	NA
ABUW_2828	TonB-dependent siderophore receptor	777.242	-0.315828	0.269136	-1.17348	0.240601	0.719452
ABUW_2986	putative transmembrane sensor protein FecR	38.82	-0.315565	0.377988	-0.834856	0.403799	NA
ABUW_0051	histidine triad protein	5292.45	-0.315403	0.186993	-1.68671	0.0916583	0.472797
ABUW_1455	AAA ATPase superfamily protein	1233.81	-0.3142	0.186526	-1.68448	0.0920893	0.473751
ABUW_0515	hydrolase-like beta-lactamase	2519.32	-0.314111	0.18284	-1.71796	0.0858046	0.458298
ABUW_2510	Description missing from local database	259.282	-0.313968	0.220514	-1.4238	0.154504	0.607174
ABUW_0572	phage-related baseplate protein (GPV-like)	38.8613	-0.313381	0.379559	-0.825645	0.409006	NA
ABUW_3300	MazG family protein	1160.46	-0.313366	0.188854	-1.65931	0.0970542	0.484871
ubiG	3-demethylubiquinone-9 3-O-methyltransferase	1772.28	-0.312362	0.177273	-1.76204	0.0780624	0.438234
fadE	acyl-CoA dehydrogenase	318.888	-0.312086	0.211523	-1.47542	0.140099	0.586257
ABUW_1282	hypothetical protein	1728.18	-0.311763	0.180155	-1.73053	0.0835361	0.44982
ABUW_0830	phosphatidic acid phosphatase type 2/haloperoxidase	66.9654	-0.310569	0.308149	-1.00785	0.313525	0.785868
ABUW_1064	glycosyltransferase	8514.06	-0.310433	0.186862	-1.66129	0.0966544	0.483538
ABUW_1355	complement control module protein	1465.41	-0.30932	0.234813	-1.3173	0.187738	0.656901
ABUW_2357	aspartate aminotransferase	2926.69	-0.308964	0.196458	-1.57267	0.115794	0.532361
ABUW_2215	nucleoside-diphosphate-sugar epimerase	2637.17	-0.308939	0.174641	-1.769	0.0768939	0.435014
xerD	tyrosine recombinase XerD	484.433	-0.308455	0.208786	-1.47737	0.139576	0.586257
ABUW_0391	competence protein F	147.527	-0.308251	0.257096	-1.19897	0.230538	0.708388
ABUW_3064	EscC family protein	49364	-0.307404	0.186648	-1.64697	0.0995642	0.49178
pgi	glucose-6-phosphate isomerase	13596.8	-0.307388	0.193844	-1.58574	0.112797	0.52523
ABUW_1849	transcriptional regulator, LysR family	196.207	-0.307297	0.247534	-1.24143	0.214446	0.689017
ABUW_1250	hypothetical protein	74.8407	-0.307074	0.307906	-0.997298	0.31862	0.787725
aspA	fumarate lyase	17956.3	-0.307018	0.222739	-1.37837	0.168088	0.630027
ABUW_1947	transcriptional regulator, LuxR family	328.267	-0.305632	0.217462	-1.40545	0.159887	0.614508
corA	magnesium and cobalt transport protein	986.965	-0.305337	0.204767	-1.49115	0.135923	0.580791
msrB	methionine-R-sulfoxide reductase	13527.7	-0.305124	0.173062	-1.7631	0.0778844	0.438234
ABUW_2308	hypothetical protein	60.55	-0.305122	0.325915	-0.936201	0.34917	0.799652
ABUW_1297	hypothetical protein	22.5795	-0.304859	0.461779	-0.660183	0.509136	NA
ABUW_2898	hypothetical protein	11453.9	-0.304774	0.200262	-1.52188	0.12804	0.562847
ABUW_2655	hypothetical protein	2934.71	-0.304437	0.180931	-1.68261	0.0924503	0.473871
nlpD	peptidase M23B	4932.31	-0.304403	0.178349	-1.70678	0.0878622	0.462623
ABUW_3773	acyl-CoA synthetase/AMP-acid ligase	75.6902	-0.304246	0.316436	-0.961479	0.336311	0.797565
tauA	taurine ABC transporter, periplasmic binding protein	209.241	-0.304155	0.229903	-1.32297	0.185845	0.65406
ABUW_1012	ExsB protein	39769.3	-0.303872	0.179024	-1.69738	0.0896255	0.468374
ABUW_1210	hypothetical protein	26987.6	-0.303723	0.198161	-1.53271	0.125348	0.55588
maiA	maleylacetoacetate isomerase	1283.52	-0.303459	0.262098	-1.15781	0.246943	0.724808
ihfB	integration host factor, beta subunit	24216.2	-0.303137	0.173282	-1.74938	0.0802255	0.44196
lnt	apolipoprotein N-acyltransferase	3655.94	-0.302062	0.187033	-1.61502	0.106306	0.504049
pap	polyphosphate-AMP phosphotransferase	4494.75	-0.301687	0.179402	-1.68163	0.0926415	0.473871
aceE	pyruvate decarboxylase E1 component	100346	-0.300518	0.195437	-1.53767	0.12413	0.553176
ABUW_0661	TonB-dependent receptor	10658.4	-0.300122	0.182409	-1.64532	0.0999037	0.492334
cinA2	competence/damage-inducible protein CinA	1852.42	-0.299087	0.186596	-1.60285	0.108967	0.515322
ABUW_2240	Description missing from local database	9918.42	-0.298931	0.176645	-1.69227	0.0905947	0.470057
ABUW_4072	hypothetical protein	24.2777	-0.298888	0.453228	-0.659464	0.509598	NA
ispB	Description missing from local database	3002.92	-0.298479	0.206226	-1.44734	0.147802	0.599177
ABUW_1399	hypothetical protein	939.023	-0.298463	0.206532	-1.44512	0.148424	0.600105
aldH	aldehyde dehydrogenase	138.546	-0.298245	0.247836	-1.2034	0.228822	0.707304
gabD1	succinate-semialdehyde dehydrogenase (NADP+)	8793.86	-0.298201	0.212618	-1.40252	0.160761	0.615262
ABUW_1538	hypothetical protein	101.716	-0.297084	0.309539	-0.959761	0.337176	0.79762
ABUW_0223	Description missing from local database	103.57	-0.297064	0.263421	-1.12772	0.25944	0.73616
ABUW_0338	Description missing from local database	3368.17	-0.296993	0.179895	-1.65093	0.0987538	0.490662
rnd	ribonuclease D	4434.76	-0.296896	0.18934	-1.56805	0.116869	0.535186
ABUW_3794	hypothetical protein	18952.4	-0.29637	0.171023	-1.73293	0.0831082	0.44982
ABUW_0815	site-specific recombinase, phage integrase family	1561.95	-0.296233	0.180271	-1.64327	0.100328	0.49241
ABUW_4020	hypothetical protein	2216.4	-0.295356	0.181828	-1.62437	0.104298	0.499748
ABUW_0304	type IV pilin structural subunit	5499.29	-0.29476	0.210143	-1.40266	0.160717	0.615262
ABUW_1672	transcriptional regulator, LysR family	311.685	-0.294298	0.231007	-1.27398	0.202671	0.676333
ABUW_3348	hypothetical protein	5353.04	-0.293768	0.176313	-1.66617	0.0956786	0.479979
gpsA	Description missing from local database	4953.98	-0.29367	0.175713	-1.6713	0.0946615	0.477515
ABUW_2326	1-acyl-sn-glycerol-3-phosphate acyltransferase	408.156	-0.29316	0.217001	-1.35096	0.176708	0.644381
ABUW_1346	transcriptional regulator, GntR family	278.994	-0.292999	0.211018	-1.3885	0.164983	0.622243
ABUW_1028	thioesterase superfamily	450.68	-0.292753	0.223087	-1.31228	0.189425	0.660022
ABUW_0450	Description missing from local database	27.976	-0.292692	0.434589	-0.673491	0.500635	NA
ABUW_2404	acetyltransferase	496.964	-0.292145	0.201822	-1.44754	0.147747	0.599177
ABUW_1458	Description missing from local database	593.296	-0.290757	0.210327	-1.3824	0.166849	0.626676
ABUW_2322	phage integrase	749.138	-0.290571	0.211127	-1.37629	0.168733	0.631142
mmsA1	methylmalonate-semialdehyde dehydrogenase	11656.2	-0.290496	0.208112	-1.39586	0.162756	0.618337
ABUW_2411	glutathione S-transferase family protein	11490.8	-0.289717	0.206733	-1.40141	0.161092	0.61588
ABUW_3158	hypothetical protein	57795.9	-0.288653	0.228583	-1.26279	0.206664	0.682158
ABUW_3585	short chain dehydrogenase	1989.94	-0.288379	0.184492	-1.5631	0.11803	0.535186
ABUW_3387	leucine carboxyl methyltransferase	694.801	-0.287702	0.214697	-1.34003	0.180234	0.650061
ABUW_3728	transcriptional regulator AraC family	222.361	-0.287109	0.218842	-1.31195	0.189538	0.660022
ABUW_1483	hypothetical protein	282.565	-0.286941	0.222696	-1.28849	0.197577	0.671281
ABUW_1708	molybdopterin oxidoreductase	725.75	-0.286915	0.19218	-1.49295	0.135451	0.580791
ABUW_1076	hypothetical protein	826.997	-0.28615	0.206553	-1.38536	0.165942	0.624561
ABUW_0971	hypothetical protein	6632.77	-0.285901	0.208204	-1.37318	0.169697	0.632793
ABUW_3848	phosphoglycolate phosphatase 2	3103.81	-0.28509	0.185151	-1.53977	0.123617	0.55157
ABUW_1226	4-carboxymuconolactone decarboxylase	1362.91	-0.284848	0.188383	-1.51206	0.130517	0.567631
ABUW_1576	molybdopterin biosynthesis protein	4225.98	-0.283776	0.185398	-1.53064	0.125859	0.556786
ABUW_1249	integrase	734.57	-0.283551	0.200568	-1.41374	0.157437	0.609607
ABUW_0336	hypothetical protein	1494.96	-0.282985	0.199717	-1.41693	0.156504	0.609215
truA	tRNA pseudouridine synthase A	489.012	-0.282122	0.207629	-1.35877	0.174218	0.641744
ABUW_0667	activator of HSP90 ATPase	4939.13	-0.281641	0.180558	-1.55983	0.1188	0.537336
copS	sensor kinase CusS	1331.22	-0.281293	0.183083	-1.53642	0.124436	0.553862
ABUW_0607	hypothetical protein	80.452	-0.280389	0.287163	-0.976411	0.328861	0.789964
kdtA	Description missing from local database	2528.54	-0.280223	0.176537	-1.58733	0.112439	0.52523
ABUW_5012	hypothetical protein	1695.37	-0.279866	0.208216	-1.34411	0.178912	0.648513
gshA	glutamate--cysteine ligase	3971.53	-0.279404	0.176502	-1.583	0.113421	0.52611
ABUW_0433	flavin-containing monooxygenase FMO	2684.21	-0.279347	0.184959	-1.51032	0.130962	0.568286
ABUW_3483	short chain dehydrogenase	89.0426	-0.279313	0.281272	-0.993034	0.320693	0.787725
cbl	transcriptional regulator, LysR family	1214.27	-0.278995	0.18808	-1.48338	0.137973	0.584053
ABUW_3801	hypothetical protein	77.8644	-0.278727	0.286445	-0.973057	0.330525	0.790835
ABUW_3839	hypothetical protein	98.6901	-0.277785	0.270932	-1.02529	0.305225	0.776315
ABUW_3844	transcriptional regulator, TetR family	1151.07	-0.277644	0.194037	-1.43088	0.152464	0.604655
ABUW_0851	hypothetical protein	5506.91	-0.277139	0.181164	-1.52976	0.126075	0.557063
ABUW_1192	hypothetical protein	203570	-0.277056	0.19682	-1.40766	0.159231	0.613937
ABUW_0770	hypothetical protein	27.2644	-0.275316	0.4282	-0.642963	0.520248	NA
ABUW_3156	hypothetical protein	1005.04	-0.275313	0.188107	-1.46359	0.143305	0.594591
ABUW_2644	putative RND family drug transporter	5929.77	-0.275304	0.208063	-1.32318	0.185777	0.65406
piuC	iron uptake factor	3818.8	-0.274864	0.209071	-1.31469	0.188613	0.658061
algW	peptidase S1 and S6	6341.7	-0.27451	0.176778	-1.55285	0.120458	0.542807
ABUW_2074	transcriptional regulator, fur family	189.717	-0.274502	0.262837	-1.04438	0.296309	0.771701
ABUW_2161	hypothetical protein	6637.17	-0.274394	0.182912	-1.50014	0.133577	0.575506
ABUW_2191	hypothetical protein	3056.48	-0.273969	0.196063	-1.39735	0.162307	0.61796
ABUW_3005	Fic/DOC family domain-containing protein	2063.49	-0.273838	0.187862	-1.45765	0.144937	0.598091
fbp1	fructose-1,6-bisphosphatase	4691.98	-0.272983	0.216862	-1.25878	0.208108	0.683589
ABUW_3775	hypothetical protein	76.2504	-0.272968	0.290992	-0.938061	0.348213	0.799652
ABUW_0490	hypothetical protein	8561.84	-0.272428	0.173799	-1.56749	0.116999	0.535186
ABUW_5010	hypothetical protein	36581.7	-0.271239	0.177427	-1.52873	0.126331	0.557513
ABUW_3849	short chain dehydrogenase	16805.1	-0.271126	0.212365	-1.2767	0.201708	0.675398
ABUW_3150	lysine exporter protein	469.114	-0.270484	0.217158	-1.24556	0.212925	0.686195
ABUW_2981	heme oxygenase	194.5	-0.270228	0.241157	-1.12055	0.262479	0.739012
ABUW_0402	AAA+ ATPase domain-containing protein	13129.6	-0.269656	0.17241	-1.56404	0.117807	0.535186
ABUW_2743	peptidase M48 family protein	17242.7	-0.269112	0.181816	-1.48014	0.138836	0.58566
ABUW_0140	putative arsenate reductase	3652.91	-0.26902	0.207822	-1.29447	0.195502	0.66765
ptp	protein-tyrosine-phosphatase ptp	4445.73	-0.268765	0.205909	-1.30526	0.191804	0.660942
ABUW_2114	transcriptional regulator, GntR family	29.3567	-0.268644	0.452086	-0.594232	0.552357	NA
murD	UDP-N-acetylmuramoylalanine--D-glutamate ligase	3085.43	-0.268528	0.201095	-1.33533	0.18177	0.651715
basG	histidine decarboxylase	100.247	-0.268454	0.265968	-1.00935	0.312808	0.784995
ABUW_2960	polysaccharide deacetylase	3698.34	-0.268233	0.186206	-1.44052	0.149722	0.600871
ybgC	Description missing from local database	1942.79	-0.26799	0.188308	-1.42315	0.154694	0.607174
cysK	cysteine synthase A	11935.3	-0.267659	0.183913	-1.45536	0.145571	0.598091
hchA	chaperone protein	2754.55	-0.267628	0.18133	-1.47592	0.139966	0.586257
ABUW_0373	hypothetical protein	780.069	-0.267583	0.191497	-1.39732	0.162317	0.61796
ABUW_3090	tetratricopeptide-like helical domain-containing protein	2962.12	-0.267541	0.17638	-1.51685	0.129306	0.565148
acr1	acyl coenzyme A reductase	1296.71	-0.267437	0.250178	-1.06899	0.285076	0.760086
ABUW_3644	Description missing from local database	6091.77	-0.26743	0.182193	-1.46784	0.142149	0.592068
parE	Description missing from local database	5730.28	-0.267402	0.176268	-1.51702	0.129261	0.565148
ABUW_2364	PGAP1-like GPI inositol-deacylase	970.239	-0.267058	0.191513	-1.39447	0.163177	0.618642
ABUW_0193	GlpM family protein	69.3509	-0.266528	0.307204	-0.867591	0.385618	0.82454
ABUW_5006	burkholderia phage Bups phi1, Orf7.3	5052.78	-0.266492	0.242038	-1.10103	0.270882	0.746778
ABUW_2860	hypothetical protein	324.705	-0.26589	0.238201	-1.11624	0.26432	0.740619
ABUW_1617	glutamine amidotransferase	1616.14	-0.265864	0.184222	-1.44317	0.148973	0.600537
raiA	ribosomal subunit interface protein	25569.2	-0.265825	0.183139	-1.45149	0.146642	0.599177
ABUW_3516	hypothetical protein	4447.47	-0.265553	0.236649	-1.12214	0.261803	0.738183
sodB	superoxide dismutase (Fe)	37486.7	-0.265399	0.182178	-1.45681	0.145168	0.598091
argA	amino-acid N-acetyltransferase	1074.25	-0.265188	0.19015	-1.39462	0.16313	0.618642
ABUW_2656	lipoprotein, putative	7672.67	-0.264981	0.194705	-1.36093	0.173535	0.641645
ABUW_1395	hypothetical protein	88.1548	-0.264619	0.300891	-0.87945	0.379157	0.816902
ABUW_2651	Description missing from local database	13.6083	-0.264506	0.600931	-0.440161	0.659821	NA
ABUW_2673	hypothetical protein	43785.4	-0.264348	0.202052	-1.30832	0.190765	0.660522
ABUW_2923	hypothetical protein	6256.86	-0.2638	0.182114	-1.44854	0.147466	0.599177
ABUW_0701	drug resistance transporter, Bcr/CflA subfamily	2696.44	-0.263776	0.185396	-1.42277	0.154803	0.607174
ABUW_1006	enoyl-CoA hydratase/isomerase	1100.81	-0.262728	0.185295	-1.41789	0.156222	0.608798
ABUW_2177	HAD-superfamily hydrolase	5311.43	-0.262629	0.1924	-1.36502	0.172248	0.638875
ABUW_0793	hypothetical protein	3628.65	-0.262393	0.20312	-1.29181	0.196421	0.668456
ABUW_0707	microcin B17 transport protein	1337.16	-0.261742	0.216249	-1.21037	0.226136	0.703792
ABUW_2987	RNA polymerase sigma factor FecI	302.518	-0.261706	0.221717	-1.18036	0.237856	0.716746
ABUW_2705	glutathione-dependent formaldehyde- activating enzyme/centromere protein V	373.091	-0.261653	0.213484	-1.22563	0.220338	0.696805
ABUW_1391	type II-like restriction endonuclease	67.3925	-0.261293	0.310706	-0.840966	0.400367	0.832403
ABUW_1165	pirin domain protein	1038.41	-0.260667	0.212733	-1.22533	0.220453	0.696805
ABUW_1896	transcriptional regulator, AraC family	444.393	-0.259356	0.201492	-1.28718	0.198032	0.671391
ppiA	peptidyl-prolyl cis-trans isomerase	2758.21	-0.258689	0.201542	-1.28355	0.1993	0.67273
ABUW_2425	Description missing from local database	5884.25	-0.258172	0.180221	-1.43253	0.151993	0.604655
ABUW_3328	phage/plasmid-related protein	144.585	-0.258076	0.282027	-0.915076	0.360152	0.809684
lgt	prolipoprotein diacylglyceryl transferase	2313.27	-0.257972	0.177239	-1.45551	0.145528	0.598091
ABUW_0599	hypothetical protein	320.096	-0.257899	0.20683	-1.24691	0.212429	0.686195
ABUW_3696	cytokinin riboside 5'-monophosphate phosphoribohydrolase LOG	4149.62	-0.257563	0.204074	-1.26211	0.20691	0.682158
ABUW_0886	hypothetical protein	1284.31	-0.257537	0.222185	-1.15911	0.246411	0.724808
ABUW_2061	hypothetical protein	14056.4	-0.257389	0.196742	-1.30826	0.190787	0.660522
ABUW_0987	Description missing from local database	2153.81	-0.257175	0.179698	-1.43115	0.152387	0.604655
ABUW_0082	hypothetical protein	882.534	-0.256978	0.206234	-1.24605	0.212747	0.686195
ABUW_0253	Description missing from local database	4.48743	-0.256951	0.96514	-0.266231	0.790061	NA
ABUW_1367	hypothetical protein	2308.5	-0.256494	0.196155	-1.30761	0.191007	0.660522
fklB	immunoreactive 21 kD antigen PG10	5601.22	-0.256353	0.176751	-1.45036	0.146958	0.599177
ABUW_5007	hypothetical protein	1763.8	-0.256326	0.244014	-1.05045	0.293509	0.770806
ABUW_0503	phospholipase D/transphosphatidylase	2601.32	-0.256144	0.182401	-1.40429	0.160233	0.615185
dksA	DnaK suppressor protein	22588.6	-0.256117	0.177695	-1.44132	0.149493	0.600871
tyrA	melanin biosynthesis protein TyrA	13059.6	-0.255894	0.183706	-1.39295	0.163634	0.619728
cysT	sulfate ABC transporter, permease protein CysT	39.9617	-0.255571	0.363641	-0.702811	0.482174	NA
ABUW_1642	Description missing from local database	61.0077	-0.255286	0.325406	-0.784516	0.432737	0.853066
ABUW_0194	transcriptional regulator, TenA family	993.746	-0.255185	0.227465	-1.12186	0.261921	0.738183
ABUW_3453	hypothetical protein	1123.19	-0.254791	0.219529	-1.16062	0.245794	0.724615
ABUW_0988	RNA polymerase sigma-70	12933.1	-0.253836	0.177556	-1.42961	0.152829	0.604655
ABUW_1450	M48 family peptidase	4509.03	-0.25376	0.178662	-1.42034	0.15551	0.607568
ABUW_1424	hypothetical protein	10.5267	-0.252985	0.667917	-0.378767	0.704861	NA
ABUW_0063	bile acid:sodium symporter	553.589	-0.252617	0.197131	-1.28146	0.200031	0.673946
ABUW_2508	transcriptional regulator, LysR family	1474.83	-0.252273	0.192693	-1.3092	0.190468	0.660522
ABUW_3332	hypothetical protein	40.4228	-0.252132	0.363512	-0.693599	0.487934	NA
sndH2	L-sorbosone dehydrogenase	13898	-0.252113	0.220217	-1.14484	0.252277	0.729614
pobR	P-hydroxybenzoate hydroxylase transcriptional activator	159.047	-0.251991	0.268921	-0.937046	0.348735	0.799652
ABUW_3697	inner membrane transport protein YieO	1166.37	-0.251595	0.195525	-1.28677	0.198174	0.671391
ABUW_1051	hypothetical protein	1969.9	-0.251225	0.204306	-1.22965	0.218827	0.696459
paaF	phenylacetate-CoA ligase	46706.6	-0.250698	0.23773	-1.05455	0.291633	0.769232
corC	magnesium and cobalt efflux protein CorC	5044.03	-0.250242	0.173652	-1.44105	0.14957	0.600871
ABUW_0112	hypothetical protein	2942.59	-0.250076	0.184199	-1.35764	0.174577	0.642073
ABUW_2192	ABC-1 domain protein	4649.51	-0.249961	0.173484	-1.44083	0.149632	0.600871
ABUW_3283	hypothetical protein	541.175	-0.249947	0.204062	-1.22486	0.220629	0.696805
ABUW_0915	putative phosphodiesterase	1632.27	-0.249187	0.185097	-1.34625	0.178222	0.646656
ABUW_1011	hypothetical protein	25194.7	-0.249091	0.17037	-1.46206	0.143725	0.59522
ABUW_3215	transcriptional regulator, LysR family	341.422	-0.248876	0.217406	-1.14475	0.252311	0.729614
ABUW_2113	succinate dehydrogenase	82.017	-0.248635	0.282118	-0.881316	0.378147	0.816902
ABUW_3004	hypothetical protein	777.725	-0.248341	0.204231	-1.21598	0.223992	0.700119
ABUW_3687	membrane-associated MAPEG domain-containing protein	902.727	-0.248083	0.187472	-1.32331	0.185733	0.65406
fabI	NADH-dependent enoyl-ACP reductase	3986.79	-0.247429	0.191009	-1.29538	0.19519	0.667541
ABUW_3501	hypothetical protein	1317.13	-0.246925	0.18025	-1.3699	0.170718	0.634645
cueR	Cu(I)-responsive transcriptional regulator	1818.11	-0.246855	0.185758	-1.32891	0.183879	0.653223
paaI1	thioesterase domain protein	943.911	-0.24678	0.26198	-0.94198	0.346203	0.799652
tatB	Sec-independent protein translocase protein	75.7456	-0.246624	0.300566	-0.820532	0.411913	0.841906
ABUW_2420	ABC transporter, periplasmic binding protein	747.265	-0.246386	0.220906	-1.11535	0.264703	0.740619
ABUW_0882	Description missing from local database	11290.4	-0.246067	0.17934	-1.37207	0.170043	0.633431
ABUW_3180	two-component system sensor kinase protein	17078.4	-0.245276	0.188577	-1.30067	0.193373	0.663827
ABUW_2318	cytosine/purines/uracil/thiamine/allantoin permease family protein	1242.39	-0.244707	0.669866	-0.365308	0.714882	0.942527
ABUW_0778	hypothetical protein	26.7411	-0.244621	0.443351	-0.551755	0.581116	NA
ABUW_0068	glyoxalase/bleomycin resistance protein/dioxygenase	1606.13	-0.244621	0.283266	-0.863573	0.387822	0.825073
ABUW_2846	hypothetical protein	343.778	-0.2441	0.216328	-1.12838	0.25916	0.73616
lpxC	UDP-3-O-[3-hydroxymyristoyl] N- acetylglucosamine deacetylase	3137.04	-0.244023	0.181048	-1.34784	0.177711	0.645446
ABUW_0238	transcriptional regulator, AraC family	413.568	-0.243634	0.20927	-1.16421	0.24434	0.722673
ABUW_3071	Description missing from local database	14.5885	-0.243579	0.581786	-0.418675	0.675454	NA
ABUW_3805	hypothetical protein	4618.81	-0.243524	0.174199	-1.39797	0.162123	0.61796
ABUW_2975	homocysteine S-methyltransferase family protein (pseudogene: nonfunctional due to partial sequence)	89.3747	-0.243345	0.297559	-0.817803	0.41347	0.842718
ABUW_2372	hypothetical protein	68.0864	-0.243185	0.326336	-0.745199	0.456151	0.864282
ABUW_3047	hypothetical protein	2362.74	-0.242905	0.192431	-1.2623	0.206842	0.682158
rarD	RarD protein	703.926	-0.24279	0.198345	-1.22408	0.220921	0.697121
ABUW_2139	CoxE-like domain-containing protein	4072.86	-0.242696	0.17999	-1.34838	0.177535	0.645446
clpV	type VI secretion ATPase, ClpV1 family	7762.46	-0.242218	0.17195	-1.40865	0.158938	0.613456
ABUW_0159	TonB-dependent receptor protein	642.164	-0.242063	0.224314	-1.07913	0.280531	0.755727
ABUW_2511	Description missing from local database	334.061	-0.241858	0.26766	-0.903603	0.366206	0.812259
ABUW_2868	hypothetical protein	39950.8	-0.241406	0.215008	-1.12278	0.261531	0.738183
ABUW_2515	Description missing from local database	110.508	-0.241312	0.263188	-0.916881	0.359205	0.809684
ABUW_1505	hypothetical protein	53.209	-0.241257	0.327493	-0.736678	0.461318	0.864551
ABUW_2373	amidohydrolase	3026.35	-0.241023	0.188354	-1.27963	0.200677	0.674868
ABUW_1023	aminodeoxychorismate lyase	4043.15	-0.240961	0.192442	-1.25212	0.210524	0.684017
murC	Description missing from local database	10175.6	-0.240367	0.20672	-1.16277	0.244923	0.723221
ABUW_2886	hypothetical protein	593.989	-0.240108	0.191716	-1.25242	0.210418	0.684017
ABUW_1523	transporter, major facilitator family	126.158	-0.239441	0.270968	-0.883649	0.376885	0.816902
rubB	rubredoxin reductase	2842.78	-0.239271	0.18864	-1.2684	0.204656	0.680597
ABUW_1507	two-component heavy metal sensor histidine kinase	497.92	-0.238991	0.19585	-1.22028	0.22236	0.69846
ABUW_1164	hypothetical protein	1682.57	-0.238923	0.178472	-1.33871	0.180664	0.650318
sun	ribosomal RNA small subunit methyltransferase B	1293.81	-0.238505	0.186803	-1.27677	0.201682	0.675398
ABUW_1380	nitroreductase	2845.28	-0.238415	0.1844	-1.29292	0.196037	0.667924
ABUW_0794	helix-turn-helix domain protein	4520.44	-0.238392	0.203083	-1.17387	0.240449	0.719452
ABUW_0297	hypothetical protein	4908.53	-0.238349	0.181889	-1.31041	0.190056	0.660522
ABUW_2499	hydrolase	50.8301	-0.238026	0.352075	-0.676067	0.498998	0.881934
ABUW_3586	hypothetical protein	2647.71	-0.237666	0.1795	-1.32404	0.185489	0.65406
ahpC	peroxiredoxin	54237.2	-0.237648	0.185595	-1.28047	0.200381	0.674497
ABUW_2900	Description missing from local database	731.017	-0.236386	0.200271	-1.18033	0.23787	0.716746
ABUW_1915	hypothetical protein	481.144	-0.236044	0.220887	-1.06862	0.285242	0.760086
mfd	transcription-repair coupling factor	10346.6	-0.235942	0.193346	-1.22031	0.222347	0.69846
ABUW_1804	K+ uptake system component	1817.09	-0.235587	0.181305	-1.2994	0.193806	0.663922
ABUW_0482	transcriptional regulator, TetR family	240.185	-0.235476	0.236577	-0.995345	0.319568	0.787725
ABUW_0264	hypothetical protein	603.094	-0.235467	0.200931	-1.17188	0.241245	0.719452
ABUW_0596	DXD sugar-binding motif-containing glycosyltransferase	2590.23	-0.235307	0.201608	-1.16715	0.243149	0.720324
czcC	cation efflux system protein	554.377	-0.235065	0.2036	-1.15454	0.248279	0.724877
ABUW_1703	Description missing from local database	5.86664	-0.234417	0.843963	-0.277757	0.781199	NA
ABUW_3362	efflux transporter, RND family, MFP subunit	2236.82	-0.23415	0.193364	-1.21093	0.225923	0.703792
mraW	S-adenosyl-methyltransferase MraW	5101.6	-0.234014	0.177349	-1.31951	0.186998	0.656208
lolC	lipoprotein-releasing system transmembrane protein LolE	5453.04	-0.233338	0.205574	-1.13506	0.256352	0.733125
metY	O-acetylhomoserine/O-acetylserine sulfhydrylase	1407.58	-0.233302	0.185581	-1.25714	0.208701	0.683589
ABUW_0131	2-oxo-4-hydroxy-4-carboxy-5- ureidoimidazoline decarboxylase type 2	39.0826	-0.232625	0.368791	-0.630776	0.528187	NA
ABUW_2056	hypothetical protein	1316.77	-0.232411	0.181016	-1.28392	0.199169	0.67273
ABUW_0584	phage-related portal vertex protein (GPQ-like)	141.501	-0.232074	0.248851	-0.932583	0.351036	0.801358
ABUW_1070	D-ala-D-ala-carboxypeptidase penicillin-binding protein	3952.84	-0.232024	0.207992	-1.11554	0.264618	0.740619
ABUW_0641	porin B	47232.5	-0.23188	0.185487	-1.25011	0.211259	0.684017
ABUW_3793	SnoaL-like polyketide cyclase domain-containing protein	955.36	-0.231827	0.198344	-1.16882	0.242477	0.720242
ABUW_2623	3-hydroxyacyl-CoA dehydrogenase	3543.76	-0.231688	0.185094	-1.25173	0.210668	0.684017
ABUW_2236	transcriptional regulator, AraC family	2365.1	-0.23161	0.221926	-1.04363	0.296654	0.771701
ABUW_3236	glycoprotease	678.868	-0.231132	0.195227	-1.18392	0.236446	0.716286
ABUW_0944	oxidoreductase alpha (molybdopterin) subunit	12313.1	-0.231087	0.184949	-1.24946	0.211495	0.684017
ABUW_2693	hypothetical protein	173.03	-0.230872	0.259079	-0.891124	0.372862	0.815937
ispD	2-C-methyl-D-erythritol 4-phosphate cytidylyltransferase	1854.23	-0.23039	0.176476	-1.30551	0.19172	0.660942
ABUW_3349	hypothetical protein	917.772	-0.230096	0.220441	-1.04379	0.296581	0.771701
ABUW_1812	hypothetical protein	5046.17	-0.229888	0.176269	-1.30419	0.19217	0.661576
ABUW_1060	tetratricopeptide-like helical domain-containing protein	22582.7	-0.229669	0.183725	-1.25007	0.211276	0.684017
ABUW_2859	ZapA-like cell division protein	1273.51	-0.229572	0.183363	-1.252	0.210568	0.684017
ABUW_2117	hypothetical protein	402.724	-0.22956	0.21377	-1.07386	0.282883	0.75702
ABUW_1332	alkaline lipase	756.371	-0.229539	0.203216	-1.12954	0.258672	0.73616
pabC	aminodeoxychorismate lyase	793.345	-0.229483	0.187124	-1.22637	0.22006	0.696805
ABUW_3101	GDYXXLXY domain-containing protein	1890.89	-0.229441	0.211156	-1.0866	0.277216	0.751309
ABUW_2637	hedgehog signaling/DD-peptidase zinc-binding domain-containing protein	902.324	-0.229122	0.191195	-1.19837	0.230772	0.708507
ABUW_1487	CsuA/B	688.586	-0.228948	0.218673	-1.04699	0.295106	0.771701
ABUW_2590	Description missing from local database	147.173	-0.22883	0.243352	-0.940323	0.347052	0.799652
zipA	Description missing from local database	13593.5	-0.228802	0.18487	-1.23764	0.215851	0.690724
ABUW_0021	outer membrane protein	2170.76	-0.228768	0.222751	-1.02701	0.304415	0.775339
uppP	undecaprenyl-diphosphatase UppP	1982.3	-0.228732	0.201993	-1.13238	0.257477	0.734607
ABUW_2149	hypothetical protein	4547.38	-0.228553	0.190161	-1.20189	0.229406	0.708388
ABUW_1090	crispr-associated protein, Csy2 family protein	8595.54	-0.228225	0.18155	-1.25709	0.208719	0.683589
ABUW_3623	hypothetical protein	1056.92	-0.228189	0.185809	-1.22808	0.219415	0.696605
ABUW_2275	transcriptional regulator, TetR family	3286.63	-0.228041	0.174692	-1.30539	0.191761	0.660942
ABUW_3443	alcohol dehydrogenase, zinc-binding	1222.02	-0.227901	0.189927	-1.19994	0.230161	0.708388
tesA	acyl-CoA thioesterase	569.786	-0.227734	0.19168	-1.18809	0.234797	0.714919
ABUW_0099	hypothetical protein	6414.59	-0.227643	0.180129	-1.26378	0.20631	0.682158
ABUW_3702	hypothetical protein	2849.54	-0.227324	0.174948	-1.29938	0.193813	0.663922
ABUW_1623	hydrolase, alpha/beta fold family	2023.42	-0.226711	0.190993	-1.18701	0.235223	0.714919
ABUW_1457	serine/threonine protein kinase	336.558	-0.226602	0.211158	-1.07314	0.283209	0.75702
ABUW_1484	transcriptional regulator, GntR family	69.3333	-0.225412	0.299422	-0.752824	0.451555	0.863443
ABUW_0455	EamA-like transporter family protein	411.62	-0.22536	0.222905	-1.01101	0.312011	0.784995
ABUW_1490	CsuC	107.224	-0.225336	0.261302	-0.862361	0.388489	0.825073
ABUW_1658	hypothetical protein	103.441	-0.225153	0.264726	-0.850513	0.39504	0.826822
dsdA	D-serine ammonia-lyase	1555.06	-0.224998	0.19538	-1.15159	0.249489	0.725495
ABUW_2073	5'-nucleotidase	152.878	-0.224964	0.239941	-0.937579	0.348461	0.799652
ABUW_0513	FAD-dependent pyridine nucleotide- disulfide oxidoreductase	5418.25	-0.224813	0.177732	-1.2649	0.205906	0.682145
ABUW_2906	sporulation related domain-containing protein	203.297	-0.22476	0.224037	-1.00322	0.315753	0.787725
ABUW_0630	hypothetical protein	2159.8	-0.223955	0.18223	-1.22897	0.219084	0.696459
ABUW_3438	hypothetical protein	1608.17	-0.223463	0.261756	-0.853708	0.393267	0.825824
ABUW_4074	Description missing from local database	61.2437	-0.223055	0.342872	-0.650549	0.515338	0.883714
adeS	AdeS	665.203	-0.223019	0.197101	-1.13149	0.257848	0.734647
phrB	deoxyribodipyrimidine photo-lyase	745.057	-0.22287	0.185712	-1.20008	0.230107	0.708388
ackA	acetate kinase	5816.79	-0.222626	0.19985	-1.11397	0.265293	0.740619
ABUW_1920	hypothetical protein	4551.51	-0.222391	0.204079	-1.08973	0.275833	0.750432
ABUW_1345	peptidase U32	7367.8	-0.221797	0.191756	-1.15666	0.247411	0.724808
ABUW_1230	Description missing from local database	79.6922	-0.221525	0.302263	-0.732887	0.463627	0.864551
ABUW_2794	aldehyde dehydrogenase	947.434	-0.221363	0.186669	-1.18586	0.235678	0.715548
ABUW_0132	polysaccharide deacetylase	238.197	-0.220781	0.222529	-0.992145	0.321127	0.787725
carO	outer membrane protein CarO	163854	-0.220735	0.212632	-1.03811	0.299218	0.771701
ABUW_2558	acetyltransferase, gnat family	719.74	-0.220366	0.192197	-1.14656	0.251564	0.729515
ABUW_2935	transcriptional Regulator, AraC family	150.828	-0.220351	0.240225	-0.917269	0.359002	0.809684
ABUW_1519	aspartate racemase	2657.16	-0.220213	0.215269	-1.02297	0.306323	0.778563
ABUW_1542	transglutaminase	10414.9	-0.219836	0.208936	-1.05217	0.292723	0.769854
ABUW_3645	Description missing from local database	4603.89	-0.219797	0.174879	-1.25686	0.208806	0.683589
ABUW_1318	hypothetical protein	16323.7	-0.219784	0.200553	-1.09589	0.273126	0.747545
argB	acetylglutamate kinase	9585.92	-0.219118	0.181491	-1.20732	0.227308	0.704753
ABUW_3160	ferredoxin-NADP reductase	2508.01	-0.21906	0.186742	-1.17307	0.24077	0.719452
ABUW_0027	thioredoxin-like fold domain-containing protein	3245.33	-0.218937	0.174545	-1.25433	0.209723	0.684017
parC	DNA topoisomerase IV, A subunit	8836.88	-0.218936	0.184283	-1.18804	0.234817	0.714919
csp1	cold-shock DNA-binding domain protein	6224.68	-0.218443	0.210067	-1.03987	0.2984	0.771701
ABUW_1508	lipocalin family protein	127.708	-0.218172	0.254958	-0.855717	0.392154	0.825206
ABUW_0883	metallopeptidase, zinc binding	15220	-0.21768	0.172903	-1.25897	0.208041	0.683589
ABUW_1677	beta-lactamase	3352.27	-0.216775	0.189665	-1.14294	0.253065	0.729914
mobA	molybdopterin-guanine dinucleotide synthase	253.937	-0.216275	0.215122	-1.00536	0.314723	0.786461
fdhD	formate dehydrogenase accessory protein FdhD	1449.69	-0.216229	0.192294	-1.12447	0.260815	0.738183
ABUW_3157	TM helix-containing protein	108999	-0.215317	0.220991	-0.974323	0.329896	0.790764
pepA	cytosol aminopeptidase	9036.02	-0.215232	0.174857	-1.23091	0.218358	0.69629
ABUW_1964	acetyltransferase	1440.78	-0.215056	0.179549	-1.19776	0.231011	0.708641
ABUW_2701	amino acid efflux pump, RhtB family	2894.24	-0.21474	0.194588	-1.10356	0.269782	0.745699
ABUW_2291	Description missing from local database	585.029	-0.214668	0.190757	-1.12534	0.260443	0.737855
ABUW_3132	biotin-[acetyl-CoA-carboxylase] ligase	1624.21	-0.214381	0.18607	-1.15215	0.249259	0.725409
ABUW_1475	transcriptional regulator, AraC family	192.805	-0.214311	0.24366	-0.879551	0.379103	0.816902
ABUW_3006	hypothetical protein	4126.81	-0.214183	0.177325	-1.20785	0.227104	0.704753
lpxO	beta-hydroxylase	3120.71	-0.214042	0.207892	-1.02958	0.303206	0.772802
sbp	thiosulfate-binding protein	511.29	-0.21374	0.201705	-1.05967	0.289295	0.765831
recN	DNA repair protein RecN	3257.4	-0.213011	0.174653	-1.21963	0.222607	0.69846
ABUW_2374	isochorismatase hydrolase	595.589	-0.21288	0.190693	-1.11635	0.264273	0.740619
ABUW_0554	hypothetical protein	845.826	-0.212762	0.183806	-1.15753	0.247055	0.724808
ABUW_2728	glutathione S-transferase family protein	2035.85	-0.212592	0.19204	-1.10702	0.268286	0.744766
ABUW_3234	C13 family peptidase	7884.16	-0.212233	0.172567	-1.22986	0.21875	0.696459
xdhA	xanthine dehydrogenase, small subunit	879.032	-0.211479	0.18449	-1.14629	0.251675	0.729515
ABUW_1460	Description missing from local database	35.5655	-0.210785	0.40189	-0.524483	0.599942	NA
ABUW_4005	hypothetical protein	2500.55	-0.21073	0.180133	-1.16986	0.242059	0.720242
ABUW_0694	Description missing from local database	75.0864	-0.210645	0.295266	-0.713408	0.475593	0.868287
mrdB	rod shape-determining protein RodA (EsvE3)	1418.92	-0.210637	0.211771	-0.994649	0.319907	0.787725
ABUW_2954	putative transcriptional regulator	1047.63	-0.210472	0.182295	-1.15457	0.248268	0.724877
ABUW_1203	aminopeptidase N	3222	-0.21041	0.210913	-0.997617	0.318465	0.787725
modC	molybdenum import ATP-binding protein ModC	166.352	-0.20963	0.234138	-0.895327	0.370612	0.813823
ABUW_1106	hypothetical protein	194.092	-0.209473	0.226225	-0.925952	0.354471	0.803921
hemE	Description missing from local database	1866.68	-0.209139	0.200751	-1.04178	0.297512	0.771701
ABUW_0751	prophage LambdaBa04, DnaD replication protein, putative	140.482	-0.208527	0.258277	-0.807377	0.419449	0.84681
dprA	DNA protecting protein DprA	283.215	-0.208508	0.219703	-0.949043	0.342599	0.799652
mutY	A/G-specific adenine glycosylase	442.064	-0.208277	0.204448	-1.01873	0.30833	0.780388
ABUW_0234	DNA/RNA non-specific endonuclease G protein	1081.15	-0.207735	0.222329	-0.934359	0.350119	0.800385
dual_specificity_pseudouridine_synthase	Description missing from local database	209.02	-0.20764	0.228209	-0.909868	0.362892	0.811044
ABUW_0755	gp12	76.4324	-0.206411	0.296591	-0.695947	0.486462	0.875101
ABUW_0393	NAD dependent epimerase/dehydratase family	3480.49	-0.206279	0.181706	-1.13523	0.256278	0.733125
ostA	organic solvent tolerance protein	17829.2	-0.206189	0.188141	-1.09593	0.273111	0.747545
ABUW_2419	transcriptional regulator, LysR family	144.425	-0.20617	0.250542	-0.822894	0.410568	0.840577
ABUW_0161	putative ferredoxin	226.867	-0.205615	0.228898	-0.898284	0.369034	0.813388
ABUW_1763	UspA domain protein	3963.81	-0.205428	0.227504	-0.902963	0.366545	0.812259
nudH	(di)nucleoside polyphosphate hydrolase	4064.66	-0.205388	0.178241	-1.15231	0.249195	0.725409
ABUW_1245	EsvE2	504.845	-0.205383	0.196535	-1.04502	0.296013	0.771701
alkR	transcriptional regulator, AraC family	687.137	-0.205027	0.197986	-1.03556	0.300406	0.771701
ABUW_1577	ABC-1 domain protein	14295.8	-0.204883	0.175519	-1.1673	0.24309	0.720324
ABUW_0466	T2-like ribonuclease	1893.82	-0.204727	0.188424	-1.08653	0.277246	0.751309
ABUW_0217	hypothetical protein	612.38	-0.204655	0.202254	-1.01187	0.3116	0.784995
pmrC	lipid A phosphoethanolamine transferase	717.925	-0.20458	0.189855	-1.07756	0.281229	0.756051
ABUW_3331	hypothetical protein	164.799	-0.204531	0.241259	-0.847765	0.396569	0.827305
ABUW_2563	regulatory protein LysR:LysR, substrate-binding	150.128	-0.204287	0.247125	-0.826656	0.408432	0.839516
ABUW_2951	rieske (2Fe-2S) protein	64.9083	-0.204194	0.304519	-0.670544	0.502511	0.883354
ABUW_1251	hypothetical protein	46.9411	-0.203437	0.355191	-0.572753	0.566812	0.898695
basE	2,3-dihydroxybenzoate-AMP ligase	105.413	-0.203183	0.310745	-0.653858	0.513203	0.883408
murG	Description missing from local database	4413.17	-0.203019	0.184128	-1.10259	0.270203	0.745767
ABUW_1805	K+ uptake system component	1599.13	-0.202857	0.17777	-1.14112	0.253822	0.729914
ABUW_1586	glutamine synthetase	120.838	-0.202719	0.260041	-0.779564	0.435647	0.853199
ABUW_0166	outer membrane protein	159269	-0.202442	0.228438	-0.886203	0.375508	0.816787
ABUW_0254	acetyltransferase	632.991	-0.202201	0.196043	-1.03141	0.302349	0.771701
ABUW_1317	hypothetical protein	21067	-0.201987	0.187764	-1.07575	0.282041	0.75702
ABUW_0690	ErfK/YbiS/YcfS/YnhG family protein	1987	-0.201729	0.180588	-1.11707	0.263966	0.740619
hom	homoserine dehydrogenase	10880.9	-0.200514	0.18797	-1.06674	0.286091	0.761569
ABUW_0451	nitroreductase family protein	114.983	-0.200023	0.267434	-0.747933	0.454501	0.864282
ABUW_3771	Description missing from local database	4.11325	-0.199966	1.03993	-0.192288	0.847517	NA
gltX	Description missing from local database	5244.59	-0.199682	0.185102	-1.07876	0.280693	0.755727
katG	catalase/peroxidase HPI	6679.83	-0.199146	0.181466	-1.09743	0.272452	0.747283
ABUW_1063	hypothetical protein	33649.4	-0.199103	0.199793	-0.996547	0.318984	0.787725
ABUW_3329	hypothetical protein	10.3541	-0.19861	0.66977	-0.296535	0.766822	NA
sdaA	L-serine dehydratase	4370.49	-0.198514	0.17488	-1.13514	0.256315	0.733125
ispZ	intracellular septation protein A	1361.76	-0.198371	0.203056	-0.976925	0.328606	0.789964
ABUW_3311	short chain dehydrogenase	822.706	-0.198308	0.202635	-0.978648	0.327754	0.789964
ABUW_3480	Description missing from local database	153.89	-0.197988	0.254551	-0.777795	0.43669	0.853199
aceA	isocitrate lyase	14259.9	-0.19797	0.173181	-1.14314	0.252982	0.729914
ABUW_2334	glutathione S-transferase	3806.73	-0.197871	0.178009	-1.11158	0.26632	0.741492
ABUW_4120	hypothetical protein	3924.8	-0.197795	0.190406	-1.03881	0.298894	0.771701
ABUW_1394	hypothetical protein	22.0771	-0.197721	0.473211	-0.417829	0.676072	NA
thiD	putative phosphomethylpyrimidine kinase	991.864	-0.197647	0.187426	-1.05453	0.291639	0.769232
ABUW_0044	hypothetical protein	71.7804	-0.197313	0.312596	-0.631208	0.527905	0.887525
dadX	alanine racemase	7394.43	-0.196912	0.229245	-0.858962	0.390362	0.825206
ABUW_2421	ABC transporter, periplasmic binding protein	401.663	-0.196659	0.221236	-0.888907	0.374053	0.815937
ABUW_0072	peptidase M15 family	138.618	-0.196563	0.249443	-0.788006	0.430693	0.852184
ABUW_2446	transcriptional regulator, LysR family	202.92	-0.196503	0.224236	-0.876319	0.380857	0.81802
ABUW_2852	transcriptional regulator, MerR family	287.253	-0.196259	0.217153	-0.903784	0.36611	0.812259
ABUW_2952	hypothetical protein	43.2411	-0.196242	0.359369	-0.546073	0.585016	NA
ABUW_3216	zinc-binding dehydrogenase	228.117	-0.196233	0.235443	-0.833461	0.404585	0.836341
glcB	malate synthase G	55117	-0.196142	0.189747	-1.0337	0.301274	0.771701
ABUW_1910	thermostable carboxypeptidase 1	447.603	-0.195925	0.259405	-0.755285	0.450078	0.862488
ABUW_3353	putative transcriptional regulator	138.254	-0.195908	0.246922	-0.793401	0.427544	0.849011
ABUW_0989	tRNA/rRNA methyltransferase	1968.33	-0.195732	0.198428	-0.986413	0.32393	0.789078
ABUW_2995	hypothetical protein	4391.53	-0.195597	0.174124	-1.12332	0.261302	0.738183
ABUW_2699	hypothetical protein	41.0421	-0.195567	0.364801	-0.536091	0.591896	NA
ABUW_0514	hypothetical protein	2522.87	-0.195557	0.174819	-1.11863	0.263299	0.740162
ABUW_1428	hypothetical protein	13.9254	-0.195509	0.617957	-0.31638	0.751714	NA
ABUW_2595	polyketide cyclase/dehydrase	984.636	-0.195483	0.201549	-0.969903	0.332095	0.792489
ABUW_0595	UDP-N-acetylglucosamine 2-epimerase	2346.47	-0.195436	0.189417	-1.03178	0.302177	0.771701
ABUW_0211	hypothetical protein	64.845	-0.194959	0.330216	-0.590399	0.554923	0.897365
ABUW_1202	TonB-dependent receptor	786.33	-0.194911	0.189962	-1.02605	0.304867	0.775948
ABUW_1005	NIF3 (NGG1p interacting factor 3)	2082.16	-0.194615	0.206265	-0.943517	0.345417	0.799652
ABUW_2622	hypothetical protein	379.144	-0.194545	0.211381	-0.920352	0.357389	0.807738
ABUW_3751	pirin domain protein	6992.55	-0.194527	0.172738	-1.12614	0.260107	0.737478
argD	acetylornithine aminotransferase	1623.91	-0.194404	0.190686	-1.0195	0.307966	0.780349
ABUW_0691	Description missing from local database	268.626	-0.194294	0.218035	-0.891117	0.372867	0.815937
ABUW_1715	transcriptional regulator, GntR family	514.558	-0.193931	0.203704	-0.952023	0.341085	0.799652
ABUW_3458	hypothetical protein	1986.48	-0.193621	0.198676	-0.974556	0.32978	0.790764
ABUW_3530	oxidoreductase	1604.93	-0.193592	0.203406	-0.951751	0.341223	0.799652
ABUW_2320	transcriptional Regulator, LysR family	274.287	-0.193452	0.212255	-0.911415	0.362077	0.810366
ABUW_0113	hypothetical protein	1932.64	-0.192848	0.196415	-0.981837	0.32618	0.789964
ABUW_2624	hypothetical protein	175.008	-0.192127	0.24214	-0.793455	0.427513	0.849011
ABUW_2166	hypothetical protein	163.937	-0.192032	0.264645	-0.725622	0.46807	0.864551
ABUW_3208	extracellular solute-binding protein, family 1	36.2914	-0.191782	0.377166	-0.508482	0.611115	NA
mltB	lytic murein transglycosylase B	2719.59	-0.19175	0.191924	-0.999091	0.317751	0.787725
ABUW_0445	Description missing from local database	2016.91	-0.191667	0.180151	-1.06393	0.287361	0.762889
ABUW_1518	acetyltransferase, gnat family	348.074	-0.191202	0.202701	-0.943275	0.34554	0.799652
ABUW_2720	Description missing from local database	992.671	-0.19096	0.218114	-0.875504	0.3813	0.818487
hutC	histidine utilization repressor	900.226	-0.190949	0.185118	-1.0315	0.302306	0.771701
ABUW_2675	hypothetical protein	2043.78	-0.189842	0.192942	-0.983931	0.32515	0.789401
emrA	RND family multidrug resistance secretion protein	710.727	-0.189738	0.191091	-0.992917	0.32075	0.787725
cysA	sulfate ABC transporter, ATP-binding protein CysA	1028.1	-0.189506	0.182324	-1.0394	0.298621	0.771701
ABUW_2447	lipolytic enzyme	80.6242	-0.18932	0.28475	-0.664865	0.506137	0.883354
ABUW_3104	5'-nucleotidase	3494.73	-0.188829	0.191287	-0.987151	0.323569	0.789078
plsB	glycerol-3-phosphate acyltransferase	12790.1	-0.188698	0.189249	-0.997086	0.318723	0.787725
ABUW_0375	hypothetical protein	9640.2	-0.188673	0.193321	-0.975957	0.329086	0.789979
ABUW_1386	hypothetical protein	126.692	-0.18858	0.249902	-0.754617	0.450479	0.862488
glmU	UDP-N-acetylglucosamine diphosphorylase/glucosamine-1- phosphate N-acetyltransferase	11178.9	-0.188136	0.185471	-1.01437	0.310407	0.78346
ABUW_0058	hypothetical protein	85.8269	-0.188009	0.331793	-0.566646	0.570955	0.900193
ABUW_2189	IucA/IucC-family aerobactin siderophore biosynthesis component	786.944	-0.187711	0.283302	-0.662582	0.507598	0.883408
ABUW_0160	metallo-beta-lactamase family protein	683.001	-0.187588	0.201934	-0.928959	0.352911	0.803484
ABUW_3269	hypothetical protein	4620.2	-0.187437	0.180774	-1.03686	0.299803	0.771701
ABUW_1010	hypothetical protein	942.236	-0.187392	0.185418	-1.01065	0.312186	0.784995
ABUW_2961	peptidyl-prolyl cis-trans isomerase	1483.79	-0.187367	0.213465	-0.877739	0.380086	0.816902
ABUW_0583	phage-related terminase, ATPase subunit (GPP-like)	45.9499	-0.187154	0.354562	-0.527845	0.597607	0.90944
ABUW_3383	putative phosphatidylglycerophosphatase B	3118.85	-0.186948	0.183866	-1.01676	0.309266	0.781121
tyrS	Description missing from local database	2969.89	-0.186946	0.19946	-0.937261	0.348624	0.799652
ABUW_1990	hypothetical protein	1237.64	-0.186802	0.179624	-1.03996	0.298359	0.771701
ABUW_2993	hypothetical protein	119.293	-0.186715	0.264059	-0.707095	0.479507	0.870096
ABUW_0979	hydrolase	1912.13	-0.186485	0.18922	-0.985547	0.324355	0.789224
arsC	arsenate reductase	418.151	-0.186296	0.198685	-0.937643	0.348428	0.799652
xpt	xanthine phosphoribosyltransferase	1272.68	-0.18612	0.193131	-0.963699	0.335197	0.79718
alrA	aldo/keto reductase	668.121	-0.186106	0.190565	-0.976603	0.328766	0.789964
ABUW_2695	Description missing from local database	650.877	-0.185445	0.189322	-0.979523	0.327322	0.789964
acsA	acetate--CoA ligase	13766.9	-0.185442	0.187474	-0.989159	0.322585	0.788976
ABUW_0567	phage-related major tail sheath protein ( FI-like)	142.77	-0.185162	0.26062	-0.710467	0.477415	0.868287
ABUW_3199	transcriptional regulator	159.76	-0.185085	0.237341	-0.779829	0.435492	0.853199
ABUW_2107	hypothetical protein	53.2162	-0.184558	0.332134	-0.555674	0.578434	0.904911
ABUW_0441	hypothetical protein	916.46	-0.184348	0.195684	-0.942073	0.346155	0.799652
ABUW_0516	hypothetical protein	981.11	-0.184281	0.200999	-0.916827	0.359233	0.809684
ABUW_0553	BRCT domain-containing protein	9613.24	-0.183277	0.181562	-1.00944	0.312762	0.784995
copD	copper resistance D	150.695	-0.183	0.243286	-0.752204	0.451929	0.863443
ABUW_1889	ThiJ/PfpI domain protein	86.5762	-0.182929	0.278685	-0.656401	0.511566	0.883408
ABUW_1766	putative transposase (ISN1)	22.969	-0.182843	0.454608	-0.4022	0.687537	NA
ABUW_1927	transcriptional regulator, LysR family	141.46	-0.182595	0.245218	-0.744624	0.456499	0.864282
czcD	cation efflux system protein	2041.97	-0.182578	0.197611	-0.923928	0.355524	0.805026
prmB	protein-(glutamine-N5) methyltransferase, ribosomal protein L3-specific	3780.81	-0.182082	0.212037	-0.858725	0.390492	0.825206
ABUW_1266	regulator protein, putative	32.7539	-0.181495	0.407595	-0.445282	0.656116	NA
ABUW_3232	hypothetical protein	1846.2	-0.181423	0.193097	-0.939546	0.34745	0.799652
ABUW_2505	major facilitator superfamily MFS_1	79.8578	-0.181323	0.291161	-0.62276	0.533442	0.887929
ABUW_0437	hypothetical protein	498.301	-0.18108	0.281613	-0.64301	0.520218	0.885609
ABUW_1463	omega-amino acid--pyruvate aminotransferase	418.581	-0.180938	0.204888	-0.883107	0.377178	0.816902
ABUW_1440	hypothetical protein	47.0057	-0.180769	0.356698	-0.506786	0.612305	0.912347
ABUW_2858	hypothetical protein	7774.07	-0.180681	0.179629	-1.00586	0.314484	0.786461
umuC	DNA repair protein UmuC	278.553	-0.180275	0.224969	-0.801334	0.422939	0.84681
ABUW_1162	hypothetical protein	5475.82	-0.180019	0.181855	-0.989906	0.32222	0.788976
ABUW_0859	hypothetical protein	2744.78	-0.179899	0.192664	-0.933742	0.350437	0.800495
csy1	crispr-associated protein, Csy1 family	13819.6	-0.1796	0.187012	-0.960364	0.336872	0.79762
ABUW_0730	transcriptional regulator, AraC family	1727.03	-0.179209	0.185825	-0.964395	0.334848	0.79718
ABUW_3706	hypothetical protein	42.6899	-0.178654	0.356465	-0.501183	0.616242	NA
ABUW_2413	3-oxoacyl-[acyl-carrier-protein] reductase	106.643	-0.178032	0.261545	-0.680695	0.496065	0.881293
ABUW_3358	hypothetical protein	98.5165	-0.178026	0.268271	-0.663604	0.506944	0.883354
ABUW_3851	hypothetical protein	123.775	-0.17783	0.261522	-0.679982	0.496516	0.881293
mmsA2	methylmalonate-semialdehyde dehydrogenase	1138.29	-0.177513	0.18463	-0.961449	0.336327	0.797565
ABUW_0569	putative phage tail protein	61.5487	-0.177421	0.311611	-0.569367	0.569107	0.898695
uraH1	transthyretin	59.5634	-0.177376	0.346745	-0.511547	0.608968	0.912347
ABUW_0461	TonB family protein	697.415	-0.177078	0.189164	-0.936109	0.349217	0.799652
ppiB	peptidyl-prolyl cis-trans isomerase, cyclophilin type	3905.48	-0.176905	0.196726	-0.899246	0.368522	0.813388
ABUW_0865	rhodanese domain protein	3189.86	-0.176683	0.194766	-0.907156	0.364324	0.811794
ABUW_0735	hypothetical protein	53.8319	-0.176661	0.355363	-0.497127	0.619099	0.914424
ABUW_2354	transcriptional regulator, AraC family	958.678	-0.17641	0.183206	-0.962901	0.335597	0.79718
ABUW_0541	putative DNA exonuclease X	215.569	-0.176379	0.232513	-0.758577	0.448106	0.861122
ftsY	Description missing from local database	9884.15	-0.176227	0.171111	-1.0299	0.303058	0.772802
tauD	taurine dioxygenase	325.978	-0.175914	0.23146	-0.76002	0.447243	0.860765
ABUW_1590	bacterial surface antigen D14	20615.5	-0.175326	0.177207	-0.989385	0.322475	0.788976
ABUW_0263	hypothetical protein	2131.42	-0.175211	0.181896	-0.963253	0.335421	0.79718
ABUW_0178	alkanesulfonate monooxygenase	141.485	-0.175124	0.261138	-0.670619	0.502463	0.883354
epd	glyceraldehyde 3-phosphate dehydrogenase	618.073	-0.174757	0.202466	-0.863139	0.388061	0.825073
ABUW_2842	phosphotransfer (Hpt) domain-containing signal transduction histidine kinase	2076.47	-0.174739	0.177556	-0.984134	0.32505	0.789401
ABUW_1312	phage protein	1093.98	-0.174482	0.184422	-0.946105	0.344095	0.799652
secA	preprotein translocase, SecA subunit	20086.5	-0.174326	0.171039	-1.01922	0.3081	0.780349
lysS	Description missing from local database	6906.28	-0.174245	0.201706	-0.863856	0.387667	0.825073
ABUW_1456	patatin family phospholipase	3571.84	-0.17407	0.175365	-0.992617	0.320897	0.787725
ABUW_0108	short-chain dehydrogenase/reductase	908.804	-0.173697	0.183399	-0.947099	0.343588	0.799652
ABUW_1248	ABC transporter ATP-binding protein	1155.14	-0.173303	0.195002	-0.888727	0.37415	0.815937
ABUW_3850	hypothetical protein	1650.7	-0.173146	0.202334	-0.85574	0.392141	0.825206
ABUW_2861	hypothetical protein	315.996	-0.172432	0.23311	-0.739702	0.459481	0.864551
ABUW_1091	Csy3 family crispr-associated protein	13152	-0.172295	0.185062	-0.931012	0.351847	0.802203
kdpE	two-component system regulatory protein KdpE	1126.93	-0.171861	0.193201	-0.889544	0.373711	0.815937
ABUW_0453	fumarylacetoacetate hydrolase	4070.43	-0.17171	0.197351	-0.870073	0.384261	0.823267
ABUW_1038	short-chain dehydrogenase/reductase	5642.67	-0.171708	0.194934	-0.880852	0.378398	0.816902
ABUW_0216	tetratricopeptide-like helical domain-containing protein	902.246	-0.171254	0.197428	-0.867426	0.385708	0.82454
ABUW_4002	hypothetical protein	313.606	-0.170332	0.254429	-0.669469	0.503197	0.883354
ABUW_3649	hypothetical protein	659.351	-0.170208	0.188968	-0.900723	0.367736	0.813388
ABUW_1086	hypothetical protein	1554.96	-0.169916	0.205681	-0.826115	0.408739	0.839672
allA	ureidoglycolate hydrolase	159.466	-0.169874	0.242503	-0.700502	0.483614	0.873403
thiE	thiamine-phosphate pyrophosphorylase	899.564	-0.169781	0.199569	-0.850738	0.394915	0.826822
ABUW_3366	bax inhibitor 1	15746	-0.169409	0.182426	-0.928645	0.353073	0.803484
ABUW_1439	Description missing from local database	12.3447	-0.169383	0.623272	-0.271765	0.785803	NA
pqqA	Description missing from local database	1097.06	-0.169135	0.182791	-0.925292	0.354814	0.803921
ABUW_0740	Description missing from local database	196.943	-0.168984	0.249682	-0.676796	0.498535	0.881934
ABUW_1350	hyp	1718.26	-0.168907	0.216246	-0.781088	0.434751	0.853199
ABUW_0677	hypothetical protein	148.58	-0.16877	0.240807	-0.700851	0.483396	0.873403
glmM	phosphoglucosamine mutase	17161.8	-0.168767	0.172263	-0.97971	0.327229	0.789964
rph	ribonuclease PH	2989.87	-0.168516	0.181206	-0.929969	0.352387	0.80293
ABUW_2665	hypothetical protein	893.798	-0.168037	0.184386	-0.91133	0.362121	0.810366
ABUW_0481	acyl-CoA dehydrogenase	1141.44	-0.167842	0.184872	-0.907882	0.363941	0.811498
ABUW_3724	protein YrdC	503.549	-0.167506	0.199567	-0.839348	0.401274	0.833084
ABUW_3159	hypothetical protein	1142.42	-0.167082	0.181387	-0.921133	0.356981	0.807319
ABUW_0673	hypothetical protein	58168.6	-0.167052	0.196069	-0.852007	0.39421	0.826822
ABUW_1936	transcriptional regulator, LysR family	158.672	-0.166229	0.249492	-0.666268	0.50524	0.883354
aroE	shikimate 5-dehydrogenase	1711.82	-0.166199	0.224545	-0.74016	0.459203	0.864551
ABUW_3471	Hca operon transcriptional activator	3532.22	-0.165993	0.186613	-0.889503	0.373733	0.815937
ABUW_3354	ggdef domain/eal domain protein	2439.52	-0.165766	0.192073	-0.863034	0.388119	0.825073
ABUW_0521	rhodanese domain protein	9304.36	-0.165697	0.235715	-0.702954	0.482084	0.873219
ABUW_1684	iron-containing alcohol dehydrogenase	1890.04	-0.16565	0.176849	-0.936673	0.348927	0.799652
pdxB	D-isomer specific 2-hydroxyacid dehydrogenase, NAD-binding	581.093	-0.165606	0.207817	-0.796882	0.42552	0.848659
glyQ	Description missing from local database	3355.04	-0.16554	0.201872	-0.820022	0.412204	0.842027
ABUW_1189	ErfK/YbiS/YcfS/YnhG family	22247.3	-0.165409	0.18315	-0.903134	0.366455	0.812259
ABUW_0625	sporulation related domain-containing protein	9427.32	-0.165156	0.180579	-0.914592	0.360406	0.809684
ABUW_0370	putative DNA metabolism protein	438.82	-0.164845	0.215766	-0.763999	0.444868	0.859447
ABUW_0614	cobalamin adenosyltransferase	693.046	-0.164744	0.226988	-0.725784	0.467971	0.864551
argH	argininosuccinate lyase	4563.41	-0.16454	0.185484	-0.887086	0.375032	0.816787
smpA	outer membrane lipoprotein	4276.62	-0.164218	0.17393	-0.94416	0.345088	0.799652
ABUW_1139	hypothetical protein	4509.9	-0.163759	0.182754	-0.896062	0.37022	0.813454
ABUW_0076	Description missing from local database	315.961	-0.163451	0.224145	-0.729219	0.465868	0.864551
ABUW_0251	GNAT domain-containing protein	2329.85	-0.163387	0.182813	-0.893734	0.371464	0.814709
ABUW_0489	acetyl-/propionyl-coenzyme A carboxylase alpha chain	1281.13	-0.163286	0.195691	-0.83441	0.40405	0.835712
ABUW_0725	NAD(P)H dehydrogenase, quinone family	420.627	-0.162928	0.24034	-0.677908	0.49783	0.881934
xth	exodeoxyribonuclease III	1964.62	-0.162599	0.190498	-0.853544	0.393358	0.825824
ABUW_0329	EamA-like transporter family protein	684.626	-0.162477	0.188939	-0.859945	0.38982	0.825073
ABUW_3493	glutathione-dependent formaldehyde- activating enzyme/centromere protein V	3104.25	-0.162009	0.184585	-0.877691	0.380111	0.816902
ABUW_0814	hypothetical protein	109.575	-0.161952	0.261978	-0.61819	0.53645	0.889674
trpE	anthranilate synthase component I	5117.85	-0.161886	0.1748	-0.926121	0.354383	0.803921
ABUW_3877	putative transcriptional regulator	412.175	-0.161534	0.20012	-0.807189	0.419558	0.84681
fahA	fumarylacetoacetase	7124.08	-0.161331	0.262679	-0.614177	0.539098	0.889927
ABUW_0785	hypothetical protein	17.3765	-0.161052	0.531191	-0.303189	0.761746	NA
ABUW_2112	4Fe-4S ferredoxin iron-sulfur binding	9.03067	-0.160873	0.695654	-0.231254	0.817118	NA
ABUW_0519	hypothetical protein	1217.25	-0.160507	0.186575	-0.860282	0.389634	0.825073
ABUW_1259	hypothetical protein	25.8507	-0.160343	0.459333	-0.349078	0.727031	NA
ABUW_0931	SnoaL-like polyketide cyclase domain-containing protein	1427.6	-0.16019	0.193072	-0.829695	0.406711	0.837025
ABUW_2787	NADP-dependent fatty aldehyde dehydrogenase	195.766	-0.159834	0.230769	-0.692614	0.488552	0.877491
gshB	glutathione synthase	1557.78	-0.159607	0.193855	-0.82333	0.41032	0.840544
ABUW_2998	DNA methylase N-4/N-6	9563.37	-0.159109	0.18574	-0.856623	0.391653	0.825206
cycA2	Description missing from local database	2488.69	-0.159033	0.224962	-0.706935	0.479607	0.870096
ppc	phosphoenolpyruvate carboxylase	7714.13	-0.158678	0.173284	-0.915711	0.359818	0.809684
ABUW_3039	acyl-CoA N-acyltransferase	364.249	-0.158304	0.210409	-0.752364	0.451832	0.863443
ABUW_2681	hypothetical protein	608.321	-0.158164	0.20743	-0.762494	0.445765	0.859842
mscL	large conductance mechanosensitive channel protein	9899.48	-0.157911	0.207865	-0.75968	0.447446	0.860765
cas	crispr-associated protein Cas1	3241.73	-0.157906	0.198134	-0.796962	0.425473	0.848659
ABUW_0043	transcriptional regulator, LysR family	661.997	-0.157883	0.198562	-0.79513	0.426538	0.848659
ABUW_1554	RDD family protein	3351.06	-0.157746	0.179527	-0.878677	0.379576	0.816902
rlpA	rare lipoprotein A	14437	-0.157697	0.196445	-0.802754	0.422117	0.84681
ABUW_3126	Description missing from local database	1.07981	-0.157488	1.94178	-0.0811048	0.935359	NA
ABUW_1898	putative acetoacetate decarboxylase	28.3168	-0.157227	0.422871	-0.371809	0.710035	NA
tauC	taurine transport system permease protein	156.661	-0.157214	0.239759	-0.655716	0.512007	0.883408
ABUW_2200	hypothetical protein	4198.75	-0.157144	0.182655	-0.860332	0.389606	0.825073
ABUW_2979	hypothetical protein	30.1335	-0.156931	0.413853	-0.379194	0.704544	NA
ABUW_0181	hypothetical protein	47646.7	-0.156924	0.171882	-0.912977	0.361255	0.809924
ABUW_1392	bacteriophage lambda - Bet	95.934	-0.156807	0.285125	-0.549958	0.582348	0.904911
ABUW_3628	glutamyl-tRNA synthetase	762.782	-0.156195	0.191644	-0.815028	0.415056	0.842993
ABUW_0920	metal-dependent hydrolase of the beta-lactamase superfamily	12661.7	-0.155934	0.176585	-0.883057	0.377205	0.816902
ABUW_3491	type III effector HopPmaJ	2471.28	-0.154585	0.206371	-0.749063	0.453819	0.864282
ABUW_3226	Co/Zn/Cd efflux system component	1550.15	-0.154372	0.178081	-0.866863	0.386017	0.824714
map1	methionine aminopeptidase, type I	5005.1	-0.154303	0.185513	-0.831767	0.40554	0.836993
ABUW_0933	hypothetical protein	381.069	-0.153739	0.200162	-0.768071	0.442445	0.856791
ABUW_3764	Description missing from local database	34.3544	-0.153433	0.403268	-0.380475	0.703593	NA
ABUW_0863	hypothetical protein	3602.53	-0.153313	0.184816	-0.829546	0.406796	0.837025
ABUW_0133	ribosomal protein S30EA/sigma 54 modulation protein	56865.7	-0.152899	0.205204	-0.745107	0.456207	0.864282
ABUW_2439	hypothetical protein	2.693e+06	-0.152855	0.171473	-0.891421	0.372703	0.815937
ABUW_1767	hypothetical protein	877.888	-0.152684	0.203352	-0.750836	0.452751	0.863652
ABUW_0580	putative Phage small terminase subunit precursor	143.267	-0.15228	0.259601	-0.586593	0.557477	0.897958
ABUW_1721	UDP-glucose 4-epimerase	16575.7	-0.15211	0.208026	-0.731208	0.464652	0.864551
ABUW_1062	hypothetical protein	1862.58	-0.152086	0.19127	-0.795136	0.426535	0.848659
ABUW_2544	transcriptional regulator, AraC family	341.353	-0.152085	0.216822	-0.701431	0.483034	0.873261
ABUW_0926	PP-loop domain protein	3508.09	-0.152057	0.216647	-0.701866	0.482763	0.873261
ABUW_1217	NIF3 (NGG1p interacting factor 3)	1914.57	-0.151238	0.196864	-0.768237	0.442347	0.856791
ABUW_1214	Description missing from local database	1.0173	-0.151217	2.06277	-0.0733074	0.941561	NA
ABUW_0505	OmpA/MotB	5152.56	-0.151192	0.211315	-0.715481	0.474312	0.867859
ABUW_2620	GCN5-related N-acetyltransferase	247.18	-0.151181	0.218393	-0.692242	0.488785	0.877491
ABUW_3752	hypothetical protein	444.112	-0.151034	0.196149	-0.769994	0.441303	0.856747
ABUW_0398	metal-dependent hydrolase domain-containing protein	1919.58	-0.151013	0.181431	-0.832342	0.405216	0.836993
ABUW_0369	class 1 helix-hairpin-helix DNA-binding motif-containing protein	1414.23	-0.150896	0.187754	-0.803691	0.421575	0.84681
ABUW_0527	bestrophin domain-containing protein	853.742	-0.15063	0.184099	-0.818201	0.413242	0.842718
cysW	sulfate ABC transporter, permease protein CysW	128.591	-0.150574	0.252508	-0.596313	0.550966	0.895351
aro1	3-deoxy-7-phosphoheptulonate synthase	9242.77	-0.150392	0.183078	-0.821462	0.411383	0.841771
ABUW_3526	hypothetical protein	1336.19	-0.150368	0.186539	-0.806097	0.420187	0.84681
ABUW_1426	carbohydrate binding domain-containing protein	59.419	-0.150188	0.328839	-0.456724	0.64787	0.91861
ppk2	polyphosphate kinase	5680.34	-0.149991	0.177576	-0.844656	0.398303	0.829493
pqiA2	paraquat-inducible protein A	1078.45	-0.149923	0.181876	-0.824314	0.409761	0.840356
ABUW_3439	hypothetical protein	499.352	-0.149913	0.193377	-0.775239	0.438199	0.854174
ABUW_0986	hypothetical protein	3713.97	-0.149817	0.173268	-0.864656	0.387228	0.825073
ABUW_2638	O-methyltransferase	441.884	-0.149682	0.210024	-0.712688	0.476039	0.868287
ureC	urease, alpha subunit	783.856	-0.149628	0.185488	-0.80667	0.419856	0.84681
ABUW_0542	putative Single-strand binding protein (Helix-destabilizing protein)	128.295	-0.149144	0.268486	-0.555501	0.578552	0.904911
ABUW_2231	biopolymer transport protein ExbD/TolR	129.723	-0.14909	0.254219	-0.586462	0.557565	0.897958
ABUW_1462	transcriptional regulator, LysR family	335.534	-0.149012	0.204748	-0.727781	0.466748	0.864551
ABUW_3265	Description missing from local database	4177.5	-0.148834	0.199607	-0.745636	0.455888	0.864282
ABUW_3495	methyltransferase superfamily	192.641	-0.148598	0.245192	-0.606046	0.544484	0.89101
ABUW_3726	transcriptional regulator, TetR family	891.214	-0.148343	0.186824	-0.794024	0.427181	0.849011
ABUW_1788	Description missing from local database	2856.63	-0.14832	0.184981	-0.801812	0.422662	0.84681
ABUW_1400	beta-ribbon domain peptidase S24/S26A/S26B/S26C	1164.31	-0.148235	0.192981	-0.768135	0.442407	0.856791
ABUW_1476	alpha/beta hydrolase fold protein	137.092	-0.147904	0.24383	-0.606587	0.544125	0.89101
ABUW_2108	HEAT domain containing protein	228.923	-0.147685	0.21723	-0.679858	0.496594	0.881293
ABUW_0708	hypothetical protein	578.526	-0.147419	0.193104	-0.763415	0.445216	0.859662
ABUW_2226	heme-binding protein A	3475.9	-0.146951	0.182982	-0.803093	0.421921	0.84681
ABUW_3648	Description missing from local database	1233.92	-0.146847	0.18358	-0.799911	0.423762	0.847524
ABUW_0737	hypothetical protein	306.505	-0.146266	0.225903	-0.647472	0.517327	0.884688
paaH	phenylacetate-CoA oxygenase, PaaH subunit	29118.8	-0.146196	0.221635	-0.659627	0.509493	0.883408
clpX	Description missing from local database	23681.3	-0.146078	0.188004	-0.776993	0.437163	0.853199
hisA	phosphoribosylformimino-5-aminoimidazole carboxamide ribotide isomerase	1642.23	-0.145938	0.208439	-0.700149	0.483834	0.873403
anmK	anhydro-N-acetylmuramic acid kinase	4921.57	-0.145886	0.187468	-0.778194	0.436455	0.853199
ABUW_1844	hypothetical protein	6567.48	-0.145529	0.195196	-0.74555	0.455939	0.864282
rnr	ribonuclease R	18436.8	-0.145426	0.174273	-0.834472	0.404015	0.835712
ABUW_3146	putative ATP-binding protein	6119.97	-0.145414	0.185529	-0.783781	0.433169	0.853066
ABUW_1052	hypothetical protein	800.285	-0.145328	0.218881	-0.663959	0.506717	0.883354
ABUW_3003	hypothetical protein	698.741	-0.144951	0.207177	-0.699648	0.484147	0.873534
hemF	coproporphyrinogen III oxidase, aerobic	29415.7	-0.144849	0.208292	-0.695412	0.486797	0.875271
ABUW_1344	iron-sulfur cluster-binding protein	401.94	-0.144611	0.201611	-0.717278	0.473202	0.867859
ABUW_3287	SNARE associated Golgi protein	57.1833	-0.144372	0.319207	-0.452282	0.651066	0.919391
ABUW_0307	BFD-like [2Fe-2S]-binding domain-containing protein	439.969	-0.14419	0.269795	-0.534444	0.593035	0.908948
ABUW_3474	transcriptional regulator, DeoR family	1734.03	-0.143971	0.200358	-0.718566	0.472409	0.867436
ABUW_0104	secretory lipase	7231.88	-0.143956	0.190699	-0.754885	0.450318	0.862488
iciA	replication initiation inhibitor	237.748	-0.143468	0.216899	-0.66145	0.508324	0.883408
ABUW_1459	Description missing from local database	477.996	-0.14338	0.197621	-0.725533	0.468125	0.864551
kdsD	Description missing from local database	4716.54	-0.143311	0.173928	-0.823967	0.409959	0.840356
dapD	2,3,4,5-tetrahydropyridine-2,6-dicarboxylate N-succinyltransferase	10867.4	-0.143169	0.201282	-0.711287	0.476906	0.868287
ABUW_0763	hypothetical protein	54.9307	-0.142843	0.333572	-0.428223	0.668489	0.925691
phoU	phosphate transport system regulatory protein PhoU	751.9	-0.142808	0.187554	-0.761421	0.446406	0.860131
ABUW_0009	RND type efflux pump	11443.2	-0.142743	0.213896	-0.667347	0.504551	0.883354
aspC	aspartate aminotransferase A	8556.53	-0.142709	0.249193	-0.572684	0.566859	0.898695
ABUW_3446	RhtB family transporter	368.582	-0.142356	0.200819	-0.708877	0.478401	0.869645
vanA	vanillate O-demethylase oxygenase subunit	138.143	-0.14152	0.256551	-0.551626	0.581205	0.904911
ABUW_1059	hypothetical protein	429.092	-0.141439	0.217829	-0.649312	0.516137	0.884667
dcaA2	acyl-CoA dehydrogenase	262.098	-0.141325	0.229428	-0.61599	0.537901	0.889927
ABUW_0343	hypothetical protein	1692.97	-0.140728	0.19462	-0.72309	0.469624	0.865243
baeR	two component signal transduction system response regulator	2403.65	-0.140596	0.190659	-0.737421	0.460867	0.864551
ABUW_0967	putative RND family drug transporter	3010.01	-0.140248	0.185406	-0.756437	0.449387	0.862215
rsuA	16S rRNA pseudouridylate 516 synthase	4941.12	-0.139878	0.17426	-0.802697	0.42215	0.84681
ABUW_0909	hypothetical protein	4635.87	-0.139837	0.180458	-0.774897	0.4384	0.854174
ABUW_2140	AAA ATPase family protein	7023.45	-0.139719	0.18241	-0.765962	0.443699	0.857742
ABUW_3161	transcriptional regulator, LysR family	1200.21	-0.13961	0.193144	-0.722829	0.469785	0.865243
spoOJ	chromosome partitioning protein ParB	4150.91	-0.139439	0.196254	-0.710501	0.477393	0.868287
ABUW_2253	transcriptional regulator, TetR family	2770.11	-0.139391	0.178759	-0.779774	0.435524	0.853199
ABUW_3588	lipoprotein, putative	1217.33	-0.139357	0.221494	-0.629166	0.52924	0.88755
hemC	porphobilinogen deaminase	2887.02	-0.139137	0.186939	-0.744291	0.4567	0.864282
ABUW_0356	hypothetical protein	1689.12	-0.139025	0.182852	-0.760315	0.447066	0.860765
pcaK1	Description missing from local database	140.53	-0.138872	0.241644	-0.574696	0.565497	0.898695
ABUW_1515	two-component system response regulator protein	986.055	-0.138771	0.191582	-0.724345	0.468854	0.864844
ABUW_0333	hypothetical protein	5490.28	-0.138652	0.182764	-0.758639	0.448069	0.861122
ABUW_3384	glycosyl transferase, group 1 family protein	1373.37	-0.138492	0.193477	-0.715802	0.474114	0.867859
folE	Description missing from local database	350.043	-0.138177	0.218874	-0.63131	0.527838	0.887525
pqiB	paraquat-inducible protein B	2739.09	-0.138151	0.188534	-0.732764	0.463703	0.864551
ABUW_3078	transcriptional regulator, LysR family	309.352	-0.137984	0.219208	-0.629468	0.529043	0.88755
ABUW_0943	Glycerate kinase	267.756	-0.137931	0.238948	-0.577245	0.563774	0.898695
ABUW_1750	HAD-superfamily hydrolase	1100.36	-0.137787	0.190343	-0.72389	0.469133	0.86492
trxB1	Description missing from local database	6811.36	-0.137593	0.178236	-0.771973	0.440131	0.855757
ABUW_2288	hypothetical protein	267.891	-0.137538	0.211037	-0.651727	0.514578	0.883713
ABUW_3514	transporter, LysE family	236.753	-0.137189	0.22317	-0.61473	0.538733	0.889927
ABUW_3705	transcriptional regulator SoxR-family	295.212	-0.136997	0.212827	-0.643702	0.519769	0.885609
ABUW_0603	hypothetical protein	66.0662	-0.1369	0.329837	-0.415052	0.678104	0.928843
etfB	Description missing from local database	61188.9	-0.136509	0.171484	-0.796046	0.426005	0.848659
ABUW_3333	DnaJ/SEA domain-containing protein	247.362	-0.136021	0.217798	-0.624529	0.53228	0.887929
ABUW_0243	hypothetical protein	668.27	-0.135174	0.219768	-0.615076	0.538505	0.889927
ABUW_1454	hypothetical protein	124.365	-0.135052	0.252557	-0.534741	0.592829	0.908948
metG	methionyl-tRNA synthetase	5792.7	-0.135039	0.195394	-0.691114	0.489494	0.877946
ABUW_1799	sugar kinase, ribokinase family	3132.03	-0.134871	0.189404	-0.712083	0.476413	0.868287
ABUW_1592	hypothetical protein	1613.07	-0.134781	0.204827	-0.658026	0.510522	0.883408
pilW	pilus assembly protein PilW	106.134	-0.134728	0.264362	-0.509635	0.610307	0.912347
bauA	ferric acinetobactin receptor	474.256	-0.134721	0.204966	-0.657286	0.510997	0.883408
ABUW_1479	transcriptional regulator, LysR family	253.22	-0.134715	0.2319	-0.580919	0.561295	0.898695
ABUW_1625	putative helicase	3630.64	-0.13468	0.181555	-0.741812	0.458201	0.864551
ABUW_1056	hypothetical protein	4286.66	-0.13454	0.183078	-0.734876	0.462415	0.864551
ABUW_0274	PGAP1-like GPI inositol-deacylase	566.68	-0.134336	0.191474	-0.701592	0.482934	0.873261
cysS	Description missing from local database	4596.25	-0.13424	0.185161	-0.724992	0.468457	0.864551
ABUW_3152	major facilitator superfamily	1221.95	-0.133781	0.200013	-0.668862	0.503583	0.883354
ABUW_1134	major facilitator superfamily MFS_1	7457.9	-0.133769	0.175442	-0.762465	0.445783	0.859842
nuoM	Description missing from local database	37156	-0.133713	0.224157	-0.596516	0.55083	0.895351
ABUW_0123	putative esterase	1729.03	-0.133662	0.185596	-0.720177	0.471416	0.866928
desC	delta-9 acyl-lipid desaturase 1	73.452	-0.133182	0.299457	-0.444745	0.656504	0.921695
ABUW_0856	NADPH-dependent FMN reductase	1799.99	-0.133029	0.185037	-0.718931	0.472183	0.867436
miaA	tRNA delta(2)-isopentenylpyrophosphate transferase	22382	-0.132787	0.203205	-0.653465	0.513457	0.883408
ABUW_1524	transcriptional regulator, TetR family	591.153	-0.132731	0.192924	-0.687999	0.491453	0.878085
ABUW_1517	hypothetical protein	79.091	-0.132711	0.289672	-0.458144	0.646849	0.91861
ABUW_1357	tetratricopeptide-like helical domain-containing protein	1689.89	-0.132503	0.180107	-0.735689	0.46192	0.864551
holC	DNA polymerase III, chi subunit	1726.44	-0.132483	0.181153	-0.731333	0.464576	0.864551
ABUW_0613	glycerophosphoryl diester phosphodiesterase	1357.44	-0.132262	0.193339	-0.684092	0.493917	0.88023
ABUW_0305	O-antigen polymerase family	2418.61	-0.13198	0.18435	-0.715923	0.474039	0.867859
ABUW_1253	hypothetical protein	66.4945	-0.131893	0.311552	-0.423342	0.672046	0.925975
ABUW_1349	hypothetical protein	460.153	-0.131856	0.199861	-0.65974	0.509421	0.883408
ABUW_0346	hypothetical protein	6336.55	-0.131729	0.177772	-0.741003	0.458692	0.864551
pheA	chorismate mutase	4099.47	-0.131507	0.204986	-0.641541	0.521171	0.885772
ABUW_3121	biotin biosynthesis protein BioH	808.025	-0.131485	0.200439	-0.655988	0.511832	0.883408
ABUW_0470	oxygenase	479.581	-0.131178	0.196854	-0.666372	0.505173	0.883354
ABUW_2491	4-carboxymuconolactone decarboxylase	29.9132	-0.131161	0.420878	-0.311635	0.755318	NA
ABUW_2843	NADH pyrophosphatase	2465.91	-0.131116	0.193244	-0.678502	0.497454	0.881772
ABUW_0460	hypothetical protein	2159.66	-0.131023	0.179261	-0.730904	0.464838	0.864551
ABUW_1565	transcriptional regulator, LysR family	436.226	-0.130976	0.204038	-0.641918	0.520927	0.885771
glpK	glycerol kinase	2423.99	-0.130809	0.175824	-0.743979	0.456889	0.864282
pabB	P-aminobenzoate synthetase PabB	423.131	-0.130583	0.210037	-0.621715	0.53413	0.888259
groS	Description missing from local database	11317.3	-0.13054	0.225419	-0.579101	0.562521	0.898695
ABUW_0153	hypothetical protein	799.541	-0.130463	0.194822	-0.669654	0.503078	0.883354
ABUW_2412	transcriptional regulator, LysR family	304.567	-0.130322	0.210288	-0.61973	0.535435	0.889174
ABUW_2953	rieske (2Fe-2S) protein	46.4154	-0.130278	0.34654	-0.375938	0.706963	0.938897
ABUW_0604	phosphate-starvation-inducible E	460.601	-0.130132	0.21196	-0.613946	0.539251	0.889927
adhC	alcohol dehydrogenase	5312.63	-0.129976	0.173861	-0.747589	0.454708	0.864282
ABUW_1641	hypothetical protein	19.1283	-0.129716	0.498542	-0.260191	0.794716	NA
ABUW_2100	transcriptional regulator, LysR family	2986.35	-0.129368	0.184121	-0.702624	0.48229	0.873219
filE	FilE	2343.32	-0.12934	0.176302	-0.733629	0.463175	0.864551
ABUW_2186	siderophore biosynthesis protein	1341.61	-0.12932	0.207825	-0.622253	0.533776	0.888077
ABUW_3341	chorismate mutase family protein	638.683	-0.128699	0.204133	-0.630469	0.528388	0.887525
ABUW_0499	LrgB family protein	1106.48	-0.1286	0.18476	-0.696041	0.486403	0.875101
ABUW_2922	hypothetical protein	2655.78	-0.128485	0.223173	-0.57572	0.564805	0.898695
pbpG	D-alanyl-D-alanine carboxypeptidase family protein	21009.2	-0.128377	0.178416	-0.719539	0.471809	0.867212
ABUW_1494	hypothetical protein	384.548	-0.128078	0.205501	-0.623247	0.533122	0.887929
ABUW_2698	exodeoxyribonuclease VII	2116.86	-0.127996	0.18337	-0.698018	0.485166	0.874503
ABUW_3414	alkaline phosphatase	191.86	-0.127765	0.230807	-0.553559	0.579881	0.904911
aro2	3-deoxy-7-phosphoheptulonate synthase	5823.37	-0.127093	0.189235	-0.671614	0.50183	0.883354
ABUW_3011	hypothetical protein	25.3006	-0.127042	0.438538	-0.289695	0.77205	NA
ABUW_3883	transglycosylase	11284.1	-0.126521	0.173439	-0.729482	0.465707	0.864551
trpG	para-aminobenzoate/anthranilate synthase glutamine amidotransferase component	1455.25	-0.12644	0.184321	-0.685976	0.492728	0.878541
ppiD	peptidyl-prolyl cis-trans isomerase	16204	-0.126181	0.205506	-0.614002	0.539214	0.889927
ABUW_3316	ribonuclease	151.672	-0.125894	0.24801	-0.507617	0.611722	0.912347
msuE	NADH-dependent fmn reductase	46.5893	-0.125682	0.351329	-0.357734	0.720542	0.945328
ABUW_3220	Description missing from local database	265.386	-0.12549	0.216949	-0.578433	0.562972	0.898695
ABUW_1338	transcriptional regulator, LysR family	581.212	-0.125426	0.190145	-0.659632	0.50949	0.883408
ABUW_1158	Description missing from local database	131.894	-0.12526	0.24943	-0.502186	0.615537	0.913157
ABUW_2230	biopolymer transport protein	824.963	-0.125231	0.207682	-0.602996	0.546512	0.89101
pcaI1	Description missing from local database	226.693	-0.125136	0.25994	-0.481403	0.63023	0.91766
umuD	DNA polymerase V component	865.999	-0.124053	0.196245	-0.632133	0.5273	0.887525
ABUW_0045	transcriptional regulator, GntR family	573.581	-0.123082	0.205933	-0.597679	0.550054	0.89467
coaX	pantothenate kinase, type III	376.966	-0.123008	0.202739	-0.606732	0.544029	0.89101
ABUW_0214	transcriptional regulator, LysR family	117.159	-0.122836	0.261431	-0.469861	0.638454	0.91766
hppD	4-hydroxyphenylpyruvate dioxygenase	9298.93	-0.12272	0.583955	-0.210154	0.833548	0.971943
argF	ornithine carbamoyltransferase	6292.53	-0.122209	0.188868	-0.64706	0.517593	0.884688
ABUW_1885	hypothetical protein	262.724	-0.122135	0.217756	-0.560883	0.574877	0.903356
ABUW_1478	cyclase family protein	310.138	-0.122058	0.209049	-0.583869	0.559308	0.898455
ABUW_3761	ParA family protein	2467.91	-0.122038	0.177628	-0.68704	0.492058	0.878085
ABUW_2409	transcriptional regulator, LysR family	117.963	-0.121997	0.269503	-0.452674	0.650783	0.919391
paaI2	phenylacetate-CoA oxygenase, PaaI subunit	49965.2	-0.121917	0.210891	-0.578105	0.563193	0.898695
ABUW_1255	hypothetical protein	63.3338	-0.12185	0.323182	-0.377031	0.70615	0.938897
ABUW_1960	hypothetical protein	2048.77	-0.121563	0.184809	-0.657778	0.510681	0.883408
ABUW_0731	NADPH:quinone oxidoreductase	5847.03	-0.121227	0.182239	-0.665209	0.505917	0.883354
ABUW_2795	hypothetical protein	98.9069	-0.121115	0.281607	-0.430086	0.667133	0.92482
ABUW_3756	hypothetical protein	2568.71	-0.121048	0.199668	-0.606245	0.544352	0.89101
ABUW_1416	hypothetical protein	293.288	-0.120809	0.252877	-0.477739	0.632836	0.91766
ABUW_1303	Description missing from local database	47.4757	-0.120789	0.341875	-0.353314	0.723853	0.946718
ABUW_3784	transcriptional regulator, LysR family	218.542	-0.120561	0.249518	-0.483176	0.628971	0.91766
ABUW_1008	CAP domain-containing protein	752.12	-0.120454	0.204491	-0.589043	0.555833	0.897636
ABUW_1389	Description missing from local database	88.8632	-0.120407	0.275413	-0.437188	0.661975	0.923916
ABUW_1073	pseudouridine synthase, Rsu	1930.2	-0.120396	0.187219	-0.643077	0.520174	0.885609
ABUW_0703	hypothetical protein	1925.12	-0.120144	0.190146	-0.631852	0.527484	0.887525
ABUW_2327	TACO1-like transcriptional regulator	4498.17	-0.11984	0.182937	-0.655088	0.512411	0.883408
ABUW_1726	D-amino acid dehydrogenase 3 small subunit	36539.2	-0.119671	0.220941	-0.541644	0.588064	0.907713
tniB	Description missing from local database	3465.63	-0.119389	0.182654	-0.653636	0.513346	0.883408
ABUW_0364	hypothetical protein	3873.51	-0.119388	0.181772	-0.656803	0.511307	0.883408
ABUW_3720	hypothetical protein	2414.46	-0.11873	0.190606	-0.622907	0.533346	0.887929
ABUW_0937	hypothetical protein	766.051	-0.118601	0.189007	-0.627497	0.530333	0.887929
ABUW_1773	alpha/beta hydrolase	128.332	-0.118347	0.253019	-0.467739	0.639971	0.91766
ABUW_2626	neuraminidase domain-containing protein	984.732	-0.118288	0.204552	-0.578279	0.563076	0.898695
metZ	O-succinylhomoserine sulfhydrylase	6063.18	-0.118271	0.187618	-0.630379	0.528446	0.887525
ABUW_0241	homoserine kinase	1523.33	-0.118224	0.179536	-0.658499	0.510218	0.883408
lon	ATP-dependent protease La	19534.2	-0.118009	0.263237	-0.448299	0.653937	0.92102
basH	putative acinetobactin biosynthesis protein	185.135	-0.117929	0.232801	-0.506567	0.612458	0.912347
ubiH	Description missing from local database	6193.11	-0.117863	0.172603	-0.682858	0.494697	0.881186
ABUW_1500	paraquat-inducible protein A	816.046	-0.11785	0.185073	-0.636775	0.524271	0.887525
ABUW_3044	Description missing from local database	21.5899	-0.117839	0.486707	-0.242115	0.808691	NA
ABUW_2486	transcriptional regulator, GntR family	387.656	-0.117556	0.208772	-0.563085	0.573377	0.901934
ABUW_2062	phospholipase D/Transphosphatidylase	2562.95	-0.117553	0.180554	-0.651065	0.515004	0.883713
ABUW_0575	putative phage-related cell wall hydrolase	332.272	-0.117519	0.208399	-0.563916	0.572811	0.901799
ABUW_2911	lipoprotein-releasing system ATP-binding protein LolD	963.971	-0.117503	0.218197	-0.538515	0.590221	0.908948
arsH	arsenical resistance protein ArsH	831.148	-0.117428	0.190661	-0.615899	0.537961	0.889927
ABUW_2835	oxidoreductase, FAD/FMN-binding	1932.65	-0.117064	0.1776	-0.659147	0.509801	0.883408
ABUW_2796	hypothetical protein	365.173	-0.116929	0.214776	-0.544424	0.58615	0.906401
trkA	Description missing from local database	940.238	-0.116676	0.185474	-0.629069	0.529304	0.88755
ABUW_0543	hypothetical protein	113.649	-0.116628	0.274314	-0.425163	0.670718	0.925691
trwC	Description missing from local database	10030.2	-0.116072	0.19647	-0.590791	0.554661	0.897365
ABUW_1271	replicative DNA helicase	165.707	-0.115997	0.248947	-0.465952	0.64125	0.91766
ABUW_3580	hypothetical protein	185.338	-0.115997	0.229097	-0.50632	0.612632	0.912347
nadB	L-aspartate oxidase	1741.63	-0.11591	0.188931	-0.613505	0.539543	0.889927
ubiE	Description missing from local database	5673.96	-0.115796	0.1794	-0.64546	0.518629	0.885609
ABUW_0361	transcriptional regulator, LysR family	134.563	-0.115755	0.245161	-0.472158	0.636814	0.91766
serS	seryl-tRNA synthetase	19542	-0.115248	0.180492	-0.638524	0.523132	0.887444
ssuD	alkanesulfonate monooxygenase	120.998	-0.114695	0.255021	-0.449747	0.652893	0.920895
ABUW_3757	DoxX family protein	382.369	-0.114209	0.222791	-0.512629	0.608211	0.912347
ABUW_2700	hypothetical protein	6093.45	-0.113876	0.187672	-0.606783	0.543995	0.89101
ABUW_1511	hypothetical protein	41.9101	-0.11376	0.3664	-0.310482	0.756195	NA
coaE	dephospho-CoA kinase	744.23	-0.11372	0.191756	-0.593042	0.553153	0.89721
ABUW_0668	hypothetical protein	436.499	-0.113625	0.203964	-0.557084	0.57747	0.904866
lpxB	lipid-A-disaccharide synthase	1904.6	-0.113454	0.191817	-0.59147	0.554206	0.897365
ABUW_1604	RelB/DinJ antitoxin	712.479	-0.112765	0.197545	-0.570832	0.568114	0.898695
ABUW_1041	thioesterase superfamily protein	906.188	-0.112682	0.192494	-0.585378	0.558294	0.898017
ABUW_2822	2,4-dienoyl-CoA reductase	821.102	-0.112523	0.184442	-0.610072	0.541814	0.89101
ABUW_3017	integrase	911.294	-0.112488	0.204807	-0.549238	0.582842	0.904914
pcaD1	Description missing from local database	228.709	-0.112273	0.292058	-0.384419	0.700668	0.938897
cysN	sulfate adenylyltransferase subunit 1	7232.66	-0.11193	0.176594	-0.633829	0.526192	0.887525
ABUW_2875	hypothetical protein	4730.23	-0.111826	0.209219	-0.53449	0.593002	0.908948
nuoN	NADH dehydrogenase I chain N	15307.7	-0.111747	0.233627	-0.478315	0.632426	0.91766
fruB	multiphosphoryl transfer protein	4655.56	-0.111162	0.194197	-0.572418	0.567039	0.898695
icc	cyclic AMP phosphodiesterase	609.789	-0.110288	0.197989	-0.557041	0.5775	0.904866
ABUW_1353	two-component system response regulator protein	1853.37	-0.110114	0.185767	-0.592755	0.553345	0.89721
ABUW_0007	ABC transporter, ATP-binding protein	1690.51	-0.109883	0.206821	-0.531295	0.595214	0.908948
tolB	Tol-Pal system beta propeller repeat protein TolB	9216.13	-0.1096	0.172733	-0.634501	0.525754	0.887525
ABUW_0647	acetyl-CoA acetyltransferase	3650.81	-0.109345	0.183574	-0.595645	0.551412	0.895675
purU	formyltetrahydrofolate deformylase	1979.69	-0.109165	0.195201	-0.559245	0.575995	0.903356
ABUW_2095	transcriptional regulator, LysR family	570.8	-0.108664	0.196729	-0.552356	0.580704	0.904911
ABUW_2213	glutaredoxin	847.982	-0.108536	0.188121	-0.576948	0.563975	0.898695
trpB2	tryptophan synthase, beta subunit	4117.2	-0.10844	0.196144	-0.552859	0.58036	0.904911
groL	Description missing from local database	33210	-0.108238	0.189999	-0.569676	0.568897	0.898695
ribA	GTP cyclohydrolase II	1069.73	-0.108015	0.18791	-0.574824	0.565411	0.898695
nfnB	oxygen-insensitive NAD(P)H nitroreductase	1811.41	-0.107383	0.191006	-0.562197	0.573982	0.902468
ABUW_1817	putative peroxidase	1127.38	-0.107354	0.19749	-0.543593	0.586721	0.906797
ABUW_3473	glutathione S-transferase	8137.45	-0.107108	0.189293	-0.565831	0.571509	0.900529
ABUW_0086	DNA cytosine methyltransferase	1045.14	-0.107002	0.188713	-0.567009	0.570708	0.900193
pqqB	coenzyme PQQ biosynthesis protein B	3827.99	-0.106784	0.185955	-0.57425	0.565798	0.898695
ABUW_0905	Description missing from local database	42.8765	-0.10656	0.399917	-0.266455	0.789889	NA
ABUW_2424	ABC-type amino acid transport system	63.0561	-0.106401	0.322354	-0.330076	0.741342	0.950126
trmA	tRNA (uracil-5-)-methyltransferase	1210.11	-0.106229	0.200181	-0.530665	0.595651	0.908948
ABUW_1819	FAD/FMN-binding/pyridine nucleotide- disulfide oxidoreductase family protein	1213.2	-0.105783	0.180579	-0.5858	0.55801	0.897958
copC	copper resistance protein CopC	174.901	-0.105729	0.236852	-0.446393	0.655313	0.921339
rpmE2	ribosomal protein L31	624.622	-0.105562	0.205481	-0.513729	0.607441	0.912347
ribB2	3,4-dihydroxy-2-butanone 4-phosphate synthase	1488.9	-0.105246	0.204502	-0.514644	0.606802	0.912347
rdgB	non-canonical purine NTP pyrophosphatase, HAM1 family	1083.74	-0.10523	0.190439	-0.552564	0.580562	0.904911
ABUW_1434	hypothetical protein	91.6235	-0.10421	0.272886	-0.381882	0.702549	0.938897
ABUW_0749	Description missing from local database	100.961	-0.104149	0.268792	-0.38747	0.698408	0.938793
basA	non-ribosomal peptide synthetase	234.125	-0.104113	0.227037	-0.458572	0.646541	0.91861
ABUW_4040	hypothetical protein	172.949	-0.103972	0.247424	-0.420219	0.674326	0.926656
ABUW_3569	bacteriophage SFi21 - peptidoglycan hydrolase	1407.22	-0.103634	0.239778	-0.432208	0.66559	0.924091
cysM	cysteine synthase B	3881.65	-0.103628	0.188408	-0.550021	0.582305	0.904911
ABUW_2589	transcriptional regulator, DUF24 family	102.145	-0.103447	0.26392	-0.391965	0.695084	0.937288
pnuC	nicotinamide mononucleotide transporter PnuC	434.741	-0.103353	0.207187	-0.498841	0.617892	0.913719
ABUW_0289	penicillin-binding protein 1A	13756.5	-0.102714	0.17533	-0.585833	0.557988	0.897958
ABUW_3487	acyl-CoA dehydrogenase-family protein	238.819	-0.102433	0.236136	-0.433787	0.664443	0.923916
mdcR	malonate utilization transcriptional regulator, LysR family	624.593	-0.10232	0.200202	-0.511085	0.609292	0.912347
thyA	Description missing from local database	2024.84	-0.102224	0.192133	-0.532051	0.594691	0.908948
ABUW_1256	hypothetical protein	102.465	-0.102105	0.280668	-0.363793	0.716013	0.942527
murI1	glutamate racemase	1201.08	-0.102067	0.185447	-0.550383	0.582057	0.904911
topA	DNA topoisomerase I	16149.5	-0.10202	0.189888	-0.537263	0.591086	0.908948
guaA	GMP synthase	15617.8	-0.101936	0.206408	-0.493856	0.621408	0.915972
moaE	molybdopterin converting factor, subunit 2	2066.48	-0.10184	0.177815	-0.57273	0.566828	0.898695
ABUW_3240	FilF	11694.6	-0.101421	0.174647	-0.580721	0.561429	0.898695
ABUW_1348	ferredoxin--NADP(+) reductase	1462.9	-0.101399	0.208779	-0.485678	0.627196	0.91766
ABUW_0265	cation efflux system protein	367.082	-0.100877	0.210134	-0.480061	0.631184	0.91766
ABUW_3198	hypothetical protein	577.625	-0.100357	0.204905	-0.489771	0.624296	0.917471
metN1	D-and L-methionine transport protein	137.553	-0.0999945	0.245157	-0.40788	0.683362	0.929944
ABUW_0649	outer membrane protein A	747246	-0.0999184	0.207444	-0.481666	0.630043	0.91766
ABUW_0922	multidrug efflux protein	2526.98	-0.0998496	0.174736	-0.57143	0.567708	0.898695
ABUW_1263	hypothetical protein	2879.07	-0.0996072	0.188428	-0.528621	0.597068	0.90944
trpF	phosphoribosylanthranilate isomerase	2062.93	-0.0993923	0.194013	-0.512296	0.608444	0.912347
sspA	stringent starvation protein A	842.374	-0.0988754	0.189042	-0.523033	0.600951	0.90944
ABUW_3479	acyl-CoA synthase	3099.51	-0.098815	0.188394	-0.524512	0.599922	0.90944
ABUW_4003	Zeta toxin family protein	2444.46	-0.0985261	0.20706	-0.475833	0.634193	0.91766
cobT	nicotinate-nucleotide--dimethylbenzimidazole phosphoribosyltransferase	975.596	-0.0984355	0.189446	-0.519596	0.603345	0.910074
ABUW_1656	OmpW family protein	2955.25	-0.0972659	0.220392	-0.441332	0.658972	0.923313
ABUW_0205	transcriptional regulator, LysR family	2902.94	-0.0968165	0.184779	-0.523958	0.600307	0.90944
ABUW_1768	transcriptional regulator, MarR-family	2730.32	-0.0967366	0.187518	-0.515878	0.60594	0.912049
dnaX	Description missing from local database	4898.93	-0.0962191	0.180855	-0.532025	0.594709	0.908948
rubA	rubredoxin	5313.06	-0.09602	0.181235	-0.529809	0.596244	0.909135
vfr	cyclic nucleotide-binding domain protein	6832.96	-0.0958507	0.179152	-0.535023	0.592634	0.908948
hisD	histidinol dehydrogenase	3828.82	-0.0958048	0.180956	-0.529438	0.596502	0.909145
ABUW_0225	hypothetical protein	239.341	-0.0955786	0.217786	-0.438865	0.660759	0.923916
acetyltransferase	Description missing from local database	14.4815	-0.0955692	0.561722	-0.170136	0.864903	NA
ABUW_3416	hypothetical protein	728.36	-0.0955344	0.189776	-0.503406	0.614679	0.912347
ABUW_0965	ABC-2 type transporter family	801.08	-0.0955136	0.193241	-0.494272	0.621114	0.91591
phnW	2-aminoethylphosphonate--pyruvate transaminase	180.649	-0.0954857	0.234716	-0.406813	0.684145	0.929944
ABUW_0239	hypothetical protein	61.2851	-0.0953933	0.317259	-0.30068	0.763659	0.955428
ABUW_3286	major facilitator superfamily MFS_1	384.772	-0.0953185	0.210232	-0.453396	0.650264	0.91933
coaBC	Description missing from local database	2666.52	-0.0950693	0.19778	-0.480682	0.630742	0.91766
ABUW_3842	fatty acid desaturase	781.5	-0.0949801	0.195058	-0.486932	0.626307	0.917606
ABUW_2894	hypothetical protein	1619.08	-0.0949218	0.178246	-0.532532	0.594358	0.908948
mlaF	Description missing from local database	3330.45	-0.094603	0.195009	-0.485122	0.62759	0.91766
ABUW_0394	putative RND type efflux pump involved in aminoglycoside resistance	1380.49	-0.0944077	0.18012	-0.524138	0.600182	0.90944
dnaN	Description missing from local database	6529.58	-0.0942544	0.177529	-0.530923	0.595472	0.908948
ABUW_0096	hypothetical protein	5817.46	-0.0941906	0.17234	-0.546538	0.584696	0.905593
ABUW_1283	hypothetical protein	203.902	-0.0940397	0.240207	-0.391494	0.695432	0.937288
uup	ABC transporter ATP-binding protein uup	2130.46	-0.0938613	0.20444	-0.459114	0.646152	0.91861
ABUW_0506	GGDEF domain protein	4457.98	-0.0937486	0.206742	-0.453457	0.650219	0.91933
ABUW_2840	lytic transglycosylase	38852.6	-0.0937115	0.183067	-0.511899	0.608722	0.912347
ABUW_3707	NADPH-dependent fmn reductase	139.533	-0.0935003	0.245318	-0.381139	0.7031	0.938897
minC	septum site-determining protein MinC	9815.33	-0.0932792	0.173895	-0.536409	0.591676	0.908948
ABUW_3448	glycosyl transferase, group 1	1208.68	-0.0929999	0.184618	-0.503741	0.614443	0.912347
csy4	crispr-associated protein, Csy4 family	3827.72	-0.0927868	0.186893	-0.496471	0.619562	0.914736
prfC	peptide chain release factor 3	3327.89	-0.0926884	0.209055	-0.443369	0.657499	0.922022
atoD	3-oxoacid CoA-transferase, subunit A	13780.9	-0.0924216	0.17177	-0.538054	0.59054	0.908948
ABUW_0858	alcohol dehydrogenase, class IV	4169.86	-0.0922099	0.175653	-0.524954	0.599615	0.90944
ABUW_3618	Fe(II) trafficking protein	1021.78	-0.092187	0.188774	-0.488345	0.625306	0.917471
pgpA	phosphatidylglycerophosphatase A	1721.47	-0.091844	0.187826	-0.488984	0.624853	0.917471
rrm	ribosomal RNA large subunit methytransferase A	733.35	-0.0917236	0.192134	-0.477394	0.633082	0.91766
phoR	phosphate regulon sensor kinase PhoR	1639.44	-0.0916734	0.183663	-0.499138	0.617682	0.913719
algR	alginate biosynthesis regulatory protein	1296.6	-0.0915749	0.180264	-0.508003	0.611451	0.912347
ptk	Description missing from local database	41613.2	-0.0913491	0.204948	-0.445719	0.6558	0.921339
ABUW_2936	glutaminase	2940.47	-0.091267	0.178526	-0.511226	0.609193	0.912347
ABUW_1363	acyl-CoA dehydrogenase	2665.98	-0.0911541	0.200133	-0.455467	0.648773	0.91933
ABUW_0839	hypothetical protein	2232.19	-0.0910133	0.178605	-0.50958	0.610346	0.912347
ABUW_0523	hypothetical protein	1360.86	-0.0906063	0.196461	-0.461192	0.644661	0.91861
ABUW_2692	hypothetical protein (pseudogene: nonfunctional due to frameshift)	248.19	-0.0903217	0.225144	-0.401173	0.688292	0.932173
ABUW_1676	MaoC domain protein dehydratase	2925.6	-0.0902213	0.174839	-0.516024	0.605838	0.912049
ABUW_3545	Description missing from local database	712.01	-0.0902029	0.186809	-0.482862	0.629194	0.91766
ABUW_1085	adenylate cyclase	9115.72	-0.0900976	0.179989	-0.500572	0.616672	0.913719
thiM	hydroxyethylthiazole kinase	594.915	-0.0896998	0.189789	-0.472629	0.636478	0.91766
argS	arginyl-tRNA synthetase	7122.48	-0.089497	0.179888	-0.497515	0.618826	0.914392
ABUW_1396	hypothetical protein	32.5493	-0.0893765	0.413534	-0.216129	0.828888	NA
folA	dihydrofolate reductase	810.321	-0.089313	0.201172	-0.443964	0.657069	0.922022
ABUW_0932	non-ribosomal peptide synthetase	302.068	-0.0892862	0.20998	-0.425213	0.670682	0.925691
ABUW_3282	hypothetical protein	2388.33	-0.0890867	0.189031	-0.471281	0.63744	0.91766
ABUW_4029	hypothetical protein	1794.64	-0.0890005	0.192373	-0.462646	0.643618	0.91861
nuoL	NADH dehydrogenase I chain L	28646	-0.0889993	0.206727	-0.430517	0.66682	0.92482
gspG	general secretion pathway protein G	580.501	-0.0889622	0.204246	-0.435565	0.663153	0.923916
ABUW_0837	hypothetical protein	1962.77	-0.0887338	0.193858	-0.457726	0.64715	0.91861
ABUW_1278	hypothetical protein	68.6656	-0.0887285	0.316515	-0.280329	0.779225	0.957686
ABUW_4117	hypothetical protein	1709.87	-0.0886569	0.204053	-0.43448	0.66394	0.923916
ABUW_2910	efflux ABC transporter, permease protein	5323.9	-0.0884339	0.176256	-0.501736	0.615853	0.913157
ung	uracil-DNA glycosylase	6986.58	-0.0883632	0.187618	-0.470973	0.63766	0.91766
ABUW_0742	hypothetical protein	173.806	-0.0880584	0.235166	-0.374452	0.708068	0.938897
ABUW_4087	aminoglycoside phosphotransferase	48101.6	-0.0876843	0.193079	-0.454137	0.649731	0.91933
ABUW_2323	Description missing from local database	65.2816	-0.0876811	0.332438	-0.263752	0.791971	0.963495
ABUW_2618	putative VGR-related protein	21867.1	-0.0874236	0.177815	-0.491654	0.622964	0.916405
ABUW_3010	Description missing from local database	4.29803	-0.0864177	1.02492	-0.0843163	0.932805	NA
ABUW_2891	Description missing from local database	62.7022	-0.0862942	0.316765	-0.272424	0.785296	0.95985
ABUW_0982	permease	18213.2	-0.0861097	0.172671	-0.498692	0.617996	0.913719
ABUW_1302	hypothetical protein	18.0067	-0.0860587	0.521907	-0.164893	0.869028	NA
ABUW_2430	transporter, LysE family	116.825	-0.0859162	0.291397	-0.294842	0.768114	0.955831
ABUW_2739	acetyltransferase, GNAT family	1658.62	-0.0858815	0.184207	-0.466223	0.641056	0.91766
ABUW_2734	putative RNA methylase	3492.32	-0.0857683	0.187086	-0.458444	0.646633	0.91861
ABUW_0546	hypothetical protein	115.267	-0.0855433	0.265517	-0.322176	0.747319	0.950126
ABUW_0229	transcriptional regulator, AraC family	305.574	-0.0854607	0.220262	-0.387995	0.698019	0.938793
ABUW_3267	hypothetical protein	1990.6	-0.0854536	0.181478	-0.470875	0.63773	0.91766
hisJ	histidine-binding periplasmic protein	147.418	-0.0853904	0.244899	-0.348677	0.727332	0.947854
ABUW_2168	hypothetical protein	82.4688	-0.0850381	0.28525	-0.298118	0.765613	0.955831
benP2	Description missing from local database	104.372	-0.0848419	0.26196	-0.323874	0.746034	0.950126
ABUW_1371	protein YaaA	1245.67	-0.0847075	0.185426	-0.456826	0.647796	0.91861
ABUW_1409	gp12	84.3413	-0.0845773	0.280722	-0.301285	0.763197	0.955416
dsbD	thiol:disulfide interchange protein	5281.11	-0.084277	0.17723	-0.475523	0.634414	0.91766
ABUW_1661	Description missing from local database	46548.3	-0.0837949	0.197271	-0.424771	0.671003	0.925691
ABUW_0206	isochorismate hydrolase	20687.9	-0.0836815	0.202749	-0.412735	0.679801	0.928907
vanB	2Fe-2S iron-sulfur cluster binding domain protein	40.9682	-0.0835571	0.358714	-0.232935	0.815812	NA
ABUW_2160	putative porin	196.668	-0.0835403	0.224615	-0.371927	0.709947	0.94004
ABUW_3555	protein Nfa15710	3116.09	-0.0834287	0.191235	-0.436262	0.662647	0.923916
murA	UDP-N-acetylglucosamine 1-carboxyvinyltransferase	7288.42	-0.0833986	0.198455	-0.420239	0.674311	0.926656
ABUW_0122	PGAP1 family protein	760.869	-0.0831878	0.192709	-0.431675	0.665978	0.924276
ABUW_0389	cytokinin riboside 5'-monophosphate phosphoribohydrolase LOG	5071.83	-0.0831701	0.17485	-0.475667	0.634312	0.91766
recG	ATP-dependent DNA helicase RecG	2726.34	-0.083141	0.182102	-0.456564	0.647985	0.91861
ABUW_3809	transcriptional regulator, GntR family	1268	-0.0831368	0.180207	-0.461341	0.644554	0.91861
ABUW_3675	Description missing from local database	1231.44	-0.0830849	0.198713	-0.418115	0.675863	0.927459
ABUW_0769	RelA/SpoT	9215.9	-0.0829799	0.175141	-0.47379	0.63565	0.91766
ABUW_2582	hypothetical protein	2303.58	-0.0828244	0.176004	-0.470582	0.637939	0.91766
lpxL	lipid A biosynthesis acyltransferase	1661.16	-0.0825298	0.189125	-0.436377	0.662563	0.923916
ABUW_1082	protease	23548.7	-0.0824181	0.176625	-0.466627	0.640767	0.91766
ABUW_1281	hypothetical protein	814.54	-0.0824144	0.191826	-0.429631	0.667464	0.924925
ptsP	phosphoenolpyruvate-protein phosphotransferase	8853.83	-0.0823982	0.189135	-0.435658	0.663085	0.923916
ABUW_1007	Description missing from local database	521.169	-0.0822693	0.1957	-0.420384	0.674205	0.926656
ABUW_3688	hypothetical protein	527.748	-0.0817799	0.200705	-0.407462	0.683668	0.929944
ppa	Description missing from local database	11012.2	-0.0816649	0.192427	-0.424393	0.671279	0.925691
ABUW_1269	Description missing from local database	21.676	-0.0814977	0.538019	-0.151477	0.879599	NA
gpmI	2,3-bisphosphoglycerate-independent phosphoglycerate mutase	11093.3	-0.0813318	0.173769	-0.468045	0.639753	0.91766
asd	Description missing from local database	4175.13	-0.0811903	0.200614	-0.404709	0.685692	0.930307
wax-dgaT	Description missing from local database	4697.07	-0.0810297	0.177225	-0.457215	0.647517	0.91861
hcaR	Description missing from local database	338.544	-0.0806737	0.231178	-0.348969	0.727113	0.947854
ABUW_3465	transcriptional regulator, LysR family	835.019	-0.0804943	0.204878	-0.392888	0.694402	0.937223
ABUW_0107	transcriptional regulator, TetR family	297.525	-0.0804485	0.212254	-0.37902	0.704673	0.938897
ABUW_0820	hypothetical protein	261.261	-0.0801714	0.213777	-0.375024	0.707643	0.938897
ABUW_0834	DnaJ domain protein	492.013	-0.080084	0.19668	-0.40718	0.683876	0.929944
ABUW_0157	hypothetical protein	348.305	-0.0797951	0.213206	-0.374264	0.708208	0.938897
ispA	polyprenyl synthetase	1750.62	-0.079574	0.189911	-0.419006	0.675211	0.927171
ABUW_0242	cold-shock DNA-binding domain protein	644.536	-0.0793615	0.192114	-0.413096	0.679537	0.928907
yncA	phosphinothricin acetyltransferase	235.608	-0.0793	0.219464	-0.361335	0.717849	0.943281
traW	Description missing from local database	59.9066	-0.0790677	0.363452	-0.217547	0.827782	0.969575
etfA	Description missing from local database	28428.3	-0.0788383	0.179542	-0.439108	0.660583	0.923916
ABUW_1453	Description missing from local database	2040.91	-0.078778	0.205151	-0.384001	0.700978	0.938897
ABUW_1955	putative acid phosphatase	87.8178	-0.0787424	0.281171	-0.280051	0.779438	0.957686
ABUW_0547	hypothetical protein	525.852	-0.078673	0.198241	-0.396855	0.691474	0.93505
ABUW_3230	haloacid dehalogenase-like hydrolase	7633.3	-0.0786487	0.17166	-0.458167	0.646833	0.91861
prpF	AcnD-accessory protein PrpF	6126.32	-0.0785178	0.187141	-0.419566	0.674803	0.926961
ABUW_1105	Description missing from local database	16914.9	-0.0784305	0.265846	-0.295023	0.767977	0.955831
eutC	ethanolamine ammonia-lyase, light chain	126.296	-0.0783582	0.253906	-0.308611	0.757617	0.954319
ABUW_1797	hypothetical protein	214.427	-0.078344	0.244391	-0.320568	0.748538	0.95059
ABUW_2158	hypothetical protein	8256.8	-0.0776703	0.18272	-0.425078	0.670779	0.925691
ABUW_2682	transcriptional regulator, MarR-family	323.938	-0.0775054	0.20684	-0.374711	0.707875	0.938897
ABUW_1493	Description missing from local database	1868.53	-0.0773526	0.177782	-0.435099	0.663491	0.923916
ABUW_2733	hypothetical protein	94.0949	-0.0769796	0.274285	-0.280656	0.778975	0.957686
ABUW_3845	transcriptional regulator, TetR family	1526.67	-0.0769381	0.184053	-0.418021	0.675932	0.927459
ABUW_0802	hypothetical protein	8.04055	-0.0768777	0.745551	-0.103115	0.917871	NA
dinP	DNA polymerase IV	494.239	-0.076372	0.194752	-0.392149	0.694948	0.937288
ABUW_2228	TonB-dependent receptor	1579.98	-0.0762208	0.186686	-0.408284	0.683065	0.929944
ABUW_1605	RNA pseudouridine synthase family protein	330.6	-0.0761241	0.216822	-0.35109	0.725521	0.947603
ABUW_1183	Description missing from local database	13.3937	-0.0760007	0.588426	-0.129159	0.897232	NA
ABUW_0573	phage-related tail completion protein (GPS-like)	69.7262	-0.0756921	0.315463	-0.23994	0.810377	0.967993
ABUW_1764	GGDEF family protein	6290.53	-0.0756406	0.181452	-0.416863	0.676779	0.928134
ABUW_1403	hypothetical protein	89.173	-0.0756159	0.289944	-0.260795	0.794251	0.964042
gapN	aldehyde dehydrogenase	18358	-0.0750703	0.172228	-0.435878	0.662925	0.923916
ABUW_1610	integral membrane protein	267.498	-0.0749223	0.226036	-0.331461	0.740296	0.950126
ABUW_3194	transcriptional regulator, TetR family	12.9679	-0.0746842	0.589967	-0.126591	0.899265	NA
ABUW_1361	glycosyl transferase, family 3	1781.92	-0.0745492	0.189312	-0.393789	0.693737	0.936753
rraA	regulator of ribonuclease activity A	10127.6	-0.0740573	0.190988	-0.387758	0.698195	0.938793
ABUW_4035	hypothetical protein	296.07	-0.0739197	0.21708	-0.340518	0.733467	0.950126
ABUW_3607	putative general secretion pathway protein	1903.64	-0.0736823	0.18841	-0.391074	0.695742	0.937288
ABUW_3268	MscS Mechanosensitive ion channel	1465	-0.0736789	0.180209	-0.408852	0.682648	0.929944
ABUW_0169	transcriptional regulator, ArsR family	376.697	-0.0730957	0.200684	-0.364233	0.715684	0.942527
ABUW_2089	dienelactone hydrolase	63.8054	-0.0729841	0.321704	-0.226867	0.820527	0.969169
cysI	sulfite reductase	5717.34	-0.0728037	0.225086	-0.323448	0.746356	0.950126
ABUW_3442	transcriptional regulatory protein	662.645	-0.0727974	0.192397	-0.37837	0.705156	0.938897
ABUW_0244	EamA-like transporter family protein	82.1241	-0.0727189	0.281754	-0.258093	0.796335	0.965383
ABUW_2612	Description missing from local database	1953.41	-0.0722996	0.193816	-0.373032	0.709125	0.939636
trxB2	Description missing from local database	1343.45	-0.0722507	0.179411	-0.40271	0.687161	0.931605
rpoH	Description missing from local database	31695.8	-0.0722229	0.177448	-0.407008	0.684002	0.929944
surE	5'/3'-nucleotidase SurE	750.989	-0.0717539	0.188279	-0.381105	0.703126	0.938897
fba	fructose-bisphosphate aldolase, class II, Calvin cycle subtype	14585.4	-0.0716594	0.173155	-0.413847	0.678987	0.928843
ABUW_1725	hypothetical protein	1228.18	-0.0713566	0.185448	-0.38478	0.700401	0.938897
ABUW_1084	hypothetical protein	1476.86	-0.0710629	0.189382	-0.375237	0.707484	0.938897
cat	chloramphenicol acetyltransferase	352.399	-0.0709735	0.234838	-0.302224	0.762482	0.955118
copR	transcriptional activator protein CusR	823.27	-0.0707423	0.184525	-0.383375	0.701441	0.938897
ABUW_3727	major facilitator superfamily MFS_1	400.628	-0.0701649	0.208008	-0.337318	0.735877	0.950126
ABUW_3605	FHA domain protein	3941.41	-0.0700414	0.176665	-0.396465	0.691762	0.93505
pepN	peptidase M1, alanyl aminopeptidase	15702.6	-0.0699886	0.220233	-0.317794	0.750641	0.951449
ABUW_1810	Description missing from local database	51.5381	-0.0698672	0.337092	-0.207264	0.835803	0.971943
ABUW_2890	cystathionine beta-synthase domain-containing protein	3332.92	-0.0696632	0.174336	-0.399592	0.689457	0.932976
ABUW_3334	hypothetical protein	22.1178	-0.0695588	0.473495	-0.146905	0.883207	NA
ABUW_0747	putative transcriptional regulator, Cro/CI family	2310.05	-0.0694301	0.182116	-0.38124	0.703025	0.938897
ABUW_1102	permease	1578.31	-0.0694279	0.199641	-0.347763	0.728018	0.948131
hup	DNA-binding protein HU	160830	-0.0692309	0.194448	-0.356038	0.721812	0.946093
trwB	Description missing from local database	722.316	-0.0690735	0.230152	-0.300121	0.764085	0.955633
ABUW_3418	hypothetical protein	368.819	-0.0687706	0.213732	-0.32176	0.747634	0.950126
ABUW_2157	glutathione-dependent formaldehyde- activating enzyme/centromere protein V	689.577	-0.0686795	0.199345	-0.344526	0.730451	0.949194
ABUW_0446	Description missing from local database	431.477	-0.0681297	0.210365	-0.323865	0.74604	0.950126
ABUW_0347	amino-acid permease	1103.41	-0.0680004	0.275032	-0.247245	0.804718	0.967962
ABUW_3826	family 1 glycosyl transferase	10200	-0.0679041	0.179147	-0.379042	0.704657	0.938897
ABUW_1485	hypothetical protein	7.80377	-0.067664	0.756698	-0.0894201	0.928748	NA
ABUW_1482	polyketide cyclase/dehydrase	422.253	-0.0675606	0.206052	-0.327881	0.743002	0.950126
pilU	twitching motility protein	426.378	-0.0673437	0.198654	-0.339	0.73461	0.950126
cyclopropane-fatty-acyl-phospholipid_synthase	Description missing from local database	1730.48	-0.0672635	0.177804	-0.378302	0.705206	0.938897
ABUW_0711	intracellular protease, PfpI family	3592.1	-0.0671724	0.189534	-0.354408	0.723033	0.946718
cycA1	Description missing from local database	1440.18	-0.0671191	0.235479	-0.285032	0.77562	0.956557
prmA2	ribosomal protein L11 methyltransferase	1265.56	-0.0670622	0.207168	-0.323709	0.746159	0.950126
thi3	thioredoxin	2600.26	-0.0669951	0.201887	-0.331844	0.740007	0.950126
ABUW_1754	acetyltransferase gnat family	926.597	-0.0668939	0.184298	-0.362965	0.716631	0.942527
ABUW_3843	putative oxidoreductase	604.08	-0.0668664	0.240388	-0.278161	0.780889	0.958446
ABUW_2297	hypothetical protein	6500.8	-0.0668241	0.184368	-0.36245	0.717016	0.942527
sirB	invasion protein expression up-regulator	593.134	-0.0667486	0.190746	-0.349935	0.726388	0.947626
ABUW_2458	oxidoreductase	52596.3	-0.0657133	0.227177	-0.289261	0.772382	0.956071
pdxH	pyridoxamine 5'-phosphate oxidase	2934.7	-0.0655469	0.185349	-0.353641	0.723608	0.946718
ABUW_1465	gamma-aminobutyrate permease	204.201	-0.0655408	0.224167	-0.292375	0.77	0.955831
ABUW_2677	hypothetical protein	917.772	-0.0653222	0.190615	-0.342691	0.731831	0.950126
ABUW_3608	putative general secretion pathway protein	2668.06	-0.0652623	0.191524	-0.340753	0.733289	0.950126
arsB1	Description missing from local database	45.3574	-0.0650631	0.351012	-0.185359	0.852948	0.973223
ABUW_1846	sulfur transport domain-containing protein	276.284	-0.0649701	0.210371	-0.308835	0.757447	0.954319
trmE	tRNA modification GTPase TrmE	1375.08	-0.0647952	0.197211	-0.328558	0.74249	0.950126
ABUW_3766	phosphopantetheine-protein transferase	60.747	-0.064623	0.312029	-0.207106	0.835927	0.971943
ABUW_2280	putative transport protein	4460.57	-0.0646068	0.174313	-0.370637	0.710908	0.940625
ABUW_0779	hypothetical protein	10.5844	-0.0644081	0.641803	-0.100355	0.920063	NA
dsbB	disulfide bond formation protein	2124.18	-0.0641414	0.184611	-0.347441	0.72826	0.948131
valS	valyl-tRNA synthetase	15630.1	-0.0640748	0.18756	-0.341622	0.732635	0.950126
ABUW_3753	putative transcriptional regulator	575.431	-0.0635998	0.196159	-0.324226	0.745767	0.950126
ABUW_0309	guanosine-3,5-bis(diphosphate) 3-pyrophosphohydrolase	15421.6	-0.0635442	0.172708	-0.367928	0.712927	0.94124
ABUW_2809	hypothetical protein	984.543	-0.0633463	0.204659	-0.309521	0.756926	0.954319
ABUW_0821	band 7 protein	8723.61	-0.0631487	0.173851	-0.363235	0.716429	0.942527
ABUW_0188	GGDEF family protein	864.965	-0.062997	0.184533	-0.341386	0.732813	0.950126
ABUW_3336	hypothetical protein	125.588	-0.0626698	0.256978	-0.243872	0.80733	0.967962
ABUW_3528	hypothetical protein	4581.56	-0.0626644	0.18137	-0.345505	0.729714	0.948577
ABUW_1668	benzoate transporter	131.98	-0.0626397	0.246274	-0.25435	0.799226	0.967273
ABUW_1534	zinc finger domain-containing protein	1412.42	-0.0626034	0.192386	-0.325405	0.744874	0.950126
ABUW_1390	Description missing from local database	133.304	-0.0625629	0.257883	-0.242602	0.808314	0.967962
engC	putative GTPase	1974.43	-0.0625239	0.196456	-0.31826	0.750288	0.951449
ABUW_3560	HlyD family secretion protein	299.306	-0.0623663	0.214005	-0.291425	0.770726	0.955831
mmsB	3-hydroxyisobutyrate dehydrogenase	2568.72	-0.0619364	0.229077	-0.270374	0.786872	0.960645
transcriptional_regulator%2C_AraC_family	Description missing from local database	10.8436	-0.0617271	0.641537	-0.0962176	0.923348	NA
dacC	penicillin-binding protein 6 (D-alanyl-D-alanine carboxypeptidase)	7210.58	-0.0616622	0.233101	-0.26453	0.791371	0.963224
ftsL	Description missing from local database	1795.88	-0.0615517	0.213345	-0.288508	0.772958	0.956071
iscR	Description missing from local database	1428.2	-0.061252	0.209722	-0.292063	0.770238	0.955831
rep	ATP-dependent DNA helicase	2229.66	-0.060939	0.211932	-0.28754	0.773699	0.956071
ABUW_1111	aldehyde dehydrogenase	53554.7	-0.0607394	0.184197	-0.329753	0.741587	0.950126
ABUW_3693	SEC-C motif-containing protein	193.624	-0.0604158	0.239851	-0.251889	0.801127	0.967962
ABUW_3307	enoyl-CoA hydratase	1508.02	-0.0604048	0.179083	-0.3373	0.73589	0.950126
ABUW_2154	TonB domain-containing protein	1103.52	-0.0601621	0.186126	-0.323233	0.746519	0.950126
ABUW_2176	hypothetical protein	55.3099	-0.0597576	0.32485	-0.183955	0.854049	0.973223
ABUW_0590	putative polysaccharide deacetylase	1809.06	-0.0596919	0.185855	-0.321175	0.748078	0.950339
ABUW_1441	Description missing from local database	1321.09	-0.0596431	0.191099	-0.312105	0.75496	0.954077
ABUW_0046	Zn-dependent alcohol dehydrogenase	2036.48	-0.0595402	0.187326	-0.317842	0.750605	0.951449
ABUW_0374	acyl-CoA dehydrogenase	4603.04	-0.0594978	0.174142	-0.341663	0.732604	0.950126
ABUW_3682	putative dihydrodipicolinate synthase	94.9953	-0.0594975	0.31538	-0.188653	0.850365	0.973223
dcaE	enoyl-CoA hydratase	58.5258	-0.0594974	0.315915	-0.188334	0.850615	0.973223
ABUW_1514	two-component system sensor protein	1414.57	-0.0594831	0.17884	-0.332605	0.739432	0.950126
nagZ	N-acetyl-beta-glucosaminidase	1279.7	-0.059314	0.180846	-0.32798	0.742927	0.950126
ABUW_2901	activator of HSP90 ATPase	2471.68	-0.0590493	0.194234	-0.304011	0.761119	0.955118
ABUW_1133	peptidase S16, lon domain protein	10466.2	-0.0586487	0.175893	-0.333433	0.738807	0.950126
acdB1	acyl-CoA dehydrogenase	13642.5	-0.0584865	0.174637	-0.334902	0.737699	0.950126
ABUW_3372	4'-phosphopantetheinyl transferase	314.892	-0.0584047	0.228523	-0.255575	0.798279	0.966834
ABUW_0135	putative MetA-pathway of phenol degradation protein	8446.07	-0.0580858	0.171925	-0.337856	0.735472	0.950126
soj	sporulation initiation inhibitor protein soj	3517.13	-0.0580252	0.179044	-0.324084	0.745875	0.950126
ABUW_1254	hypothetical protein	54.8362	-0.0579932	0.325106	-0.178382	0.858423	0.973539
ABUW_2348	putative amino acid transporter	74.8552	-0.0578222	0.296143	-0.195251	0.845197	0.973223
adeT	RND type efflux pump	618.565	-0.0578082	0.249302	-0.23188	0.816631	0.969169
def1	peptide deformylase	5603.79	-0.0576358	0.18803	-0.306525	0.759205	0.954789
ABUW_2938	Description missing from local database	14.7636	-0.0575652	0.558348	-0.103099	0.917884	NA
ABUW_0733	hypothetical protein	42.0193	-0.0574469	0.363339	-0.158108	0.874372	NA
csrA	carbon storage regulator	2521.06	-0.0573264	0.207437	-0.276356	0.782275	0.958446
aroP1	aromatic amino acid transport protein	2665.22	-0.0572448	0.26615	-0.215084	0.829702	0.970524
infA	Description missing from local database	3425.64	-0.0570095	0.188748	-0.302039	0.762622	0.955118
ABUW_6001	replication protein	3559.86	-0.0569718	0.173738	-0.327918	0.742973	0.950126
ABUW_0764	hypothetical protein	191.213	-0.0568752	0.228092	-0.249352	0.803089	0.967962
baeS	two component signal transduction system kinase sensor component	4561.38	-0.0568211	0.180928	-0.314053	0.75348	0.953201
arcD	arginine/ornithine antiporter	171.745	-0.0567562	0.230898	-0.245806	0.805832	0.967962
dgt	deoxyguanosinetriphosphate triphosphohydrolase	2807.88	-0.0567556	0.189363	-0.299719	0.764391	0.955687
ABUW_0200	transcriptional regulator, XRE family	221.201	-0.0565624	0.220737	-0.256243	0.797763	0.966792
leuB	3-isopropylmalate dehydrogenase	3420.3	-0.056492	0.175205	-0.322435	0.747123	0.950126
ABUW_2187	transporter, major facilitator family	366.943	-0.056427	0.241527	-0.233626	0.815275	0.969169
ABUW_1829	septum formation initiator	10518.3	-0.0560799	0.185068	-0.303023	0.761872	0.955118
ABUW_1221	sensory box protein	3209.56	-0.0560223	0.1769	-0.316689	0.75148	0.951449
ABUW_3426	TonB protein	2278.59	-0.0560143	0.227733	-0.245965	0.805709	0.967962
ABUW_0825	major facilitator superfamily MFS_1	204.567	-0.0559105	0.240178	-0.232788	0.815926	0.969169
ureG	urease accessory protein G	1826.65	-0.0556354	0.206805	-0.269024	0.787911	0.960721
ABUW_0812	Description missing from local database	3573.04	-0.0554525	0.178445	-0.310754	0.755988	0.954319
ABUW_3266	general secretory pathway protein E	4347.79	-0.0553721	0.179459	-0.308551	0.757663	0.954319
ABUW_2765	putative transferase	45.4764	-0.0547732	0.400659	-0.136708	0.891262	0.981985
ABUW_1589	major facilitator superfamily MFS_1	1200.1	-0.0547225	0.184277	-0.296958	0.766498	0.955831
ABUW_1407	Description missing from local database	61.3063	-0.0541933	0.314678	-0.172218	0.863266	0.976879
ABUW_3410	hypothetical protein	330.2	-0.0541178	0.211901	-0.255391	0.798421	0.966834
serC	phosphoserine aminotransferase	3009.65	-0.0539614	0.188817	-0.285786	0.775042	0.95649
ABUW_1220	malate dehydrogenase	13893.3	-0.0538882	0.181825	-0.296375	0.766944	0.955831
ABUW_0811	hypothetical protein	2852.63	-0.0537811	0.183779	-0.292639	0.769798	0.955831
ABUW_3337	hypothetical protein	3011.57	-0.0534133	0.186386	-0.286574	0.774439	0.956071
kdpD	two-component system sensor protein KdpD	1678.08	-0.0532704	0.180773	-0.294682	0.768237	0.955831
fadB	fatty oxidation complex, alpha subunit FadB	26972.6	-0.0531055	0.174506	-0.304319	0.760885	0.955118
ABUW_0813	hypothetical protein	1423.39	-0.0529035	0.181655	-0.29123	0.770875	0.955831
ABUW_2551	dihydrodipicolinate synthetase	794.053	-0.0527643	0.186017	-0.283653	0.776676	0.956557
ABUW_0589	hypothetical protein	3172.14	-0.0526613	0.176323	-0.298664	0.765196	0.955831
ilvB	acetolactate synthase, large subunit	5902.52	-0.0521024	0.174605	-0.298402	0.765397	0.955831
ABUW_1354	two-component system sensor protein	2886.87	-0.051705	0.177708	-0.290955	0.771086	0.955831
ABUW_3770	amino acid adenylation	275.015	-0.0516925	0.219648	-0.235342	0.813943	0.969169
ribB1	3,4-dihydroxy-2-butanone 4-phosphate synthase	7027.12	-0.0513361	0.175405	-0.292671	0.769774	0.955831
ABUW_3748	sporulation related domain-containing protein	5433.24	-0.0513271	0.178453	-0.287622	0.773636	0.956071
ruvB	Holliday junction DNA helicase RuvB	907.123	-0.0513228	0.188512	-0.272252	0.785428	0.95985
ABUW_2514	Description missing from local database	54.6976	-0.0507641	0.392602	-0.129302	0.897119	0.981985
znuA	high affinity Zn transport protein	2846.12	-0.0507279	0.178654	-0.283945	0.776452	0.956557
ABUW_2664	putative phage-related protein	64.7838	-0.0506579	0.31562	-0.160503	0.872485	0.978061
ABUW_3712	Description missing from local database	2.75095	-0.0503312	1.22432	-0.0411094	0.967209	NA
ispE	4-(cytidine 5'-diphospho)-2-C-methyl-D-erythritol kinase	2364.94	-0.0502812	0.176775	-0.284436	0.776076	0.956557
hcaA	enoyl-CoA hydratase/isomerase	6650.17	-0.0502695	0.173877	-0.289109	0.772498	0.956071
ABUW_4081	Description missing from local database	20.2964	-0.0501561	0.490022	-0.102355	0.918475	NA
ABUW_0487	acyl-CoA dehydrogenase	875.649	-0.0499166	0.198346	-0.251665	0.8013	0.967962
ABUW_2084	transcriptional regulator, AraC family	299.294	-0.0496832	0.226297	-0.219549	0.826223	0.969575
ABUW_2302	transcriptional regulator, XRE family	227.469	-0.049647	0.218334	-0.22739	0.82012	0.969169
ABUW_3259	VacJ family lipoprotein	6270.36	-0.0493721	0.180648	-0.273306	0.784618	0.959506
ABUW_3318	hypothetical protein	5121.11	-0.0493538	0.175385	-0.281402	0.778402	0.957384
slyD	peptidyl-prolyl cis-trans isomerase, FKBP-type	13172.6	-0.0488379	0.178243	-0.273997	0.784087	0.959503
dusA	tRNA-dihydrouridine synthase A	488.954	-0.0487086	0.204647	-0.238013	0.811871	0.968499
ABUW_0442	metal-binding domain-containing protein	1466.57	-0.0479739	0.198885	-0.241214	0.809389	0.967962
ABUW_1347	phenazine biosynthesis protein PhzF family	808.474	-0.0478183	0.188506	-0.25367	0.79975	0.967586
ABUW_4077	hypothetical protein	42736.8	-0.0478117	0.196085	-0.243831	0.807361	0.967962
ABUW_1809	hypothetical protein	1828.55	-0.0474651	0.197378	-0.240478	0.80996	0.967993
uvrC	excinuclease ABC, C subunit (EsvL)	3930.61	-0.0473207	0.209422	-0.225959	0.821233	0.969169
ABUW_2507	L-carnitine dehydratase/bile acid-inducible protein F	280.882	-0.0472101	0.209251	-0.225615	0.821501	0.969169
purT	phosphoribosylglycinamide formyltransferase 2	4156.63	-0.0471393	0.181385	-0.259885	0.794953	0.964042
mdcA	malonate decarboxylase, alpha subunit	77.6863	-0.0470328	0.28687	-0.163952	0.869769	0.978061
ABUW_0551	bacteriophage regulatory protein - Rha family	339.375	-0.0465235	0.206722	-0.225053	0.821938	0.969169
ABUW_4004	hypothetical protein	5694.8	-0.0458754	0.183235	-0.250364	0.802306	0.967962
ABUW_0397	sodium:dicarboxylate symporter	4434.36	-0.0457825	0.175997	-0.260133	0.794761	0.964042
tkrA	2-ketogluconate reductase	10304.4	-0.0453897	0.197642	-0.229656	0.818359	0.969169
ABUW_0498	hypothetical protein	1155.93	-0.045193	0.189121	-0.238964	0.811134	0.968454
ABUW_2208	adenylate/guanylate cyclase	3893.62	-0.0451199	0.173624	-0.259872	0.794963	0.964042
ABUW_0048	Description missing from local database	262.241	-0.045004	0.218588	-0.205885	0.83688	0.972192
ABUW_1410	hypothetical protein	47.3791	-0.044986	0.349015	-0.128894	0.897441	0.981985
ABUW_0800	Description missing from local database	163.918	-0.044663	0.248778	-0.179529	0.857522	0.973539
ltrA	low temperature requirement protein LtrA	1022.63	-0.0445409	0.183608	-0.242586	0.808326	0.967962
folD	Description missing from local database	8912.08	-0.0443108	0.199347	-0.22228	0.824096	0.969575
ABUW_3235	ribosomal RNA small subunit methyltransferase J	461.171	-0.0442334	0.199872	-0.221308	0.824852	0.969575
ABUW_2306	iron-sulfur cluster binding protein	441.474	-0.0438603	0.202103	-0.217019	0.828193	0.969575
lysA	diaminopimelate decarboxylase	4272.18	-0.0437265	0.184786	-0.236633	0.812942	0.968898
sstT	inner membrane symporter YgjU	1928.36	-0.0435227	0.214067	-0.203314	0.83889	0.972192
ABUW_0134	ankyrin repeat-containing protein	9716.78	-0.043393	0.178063	-0.243695	0.807467	0.967962
pilZ	type 4 fimbrial biogenesis protein	2047.32	-0.04332	0.178285	-0.242982	0.808019	0.967962
ABUW_0948	lysyl-tRNA synthetase	1106.18	-0.04328	0.185117	-0.233798	0.815142	0.969169
guaD1	guanine deaminase	148.909	-0.0431892	0.258497	-0.167078	0.867308	0.978061
ABUW_5011	hypothetical protein	628.288	-0.0428939	0.194908	-0.220073	0.825814	0.969575
ABUW_3068	hypothetical protein	412.933	-0.0428197	0.200132	-0.213958	0.83058	0.970613
ABUW_3583	putative outer membrane protein W	215342	-0.0428027	0.174225	-0.245675	0.805934	0.967962
pilR	type 4 fimbriae expression regulatory protein PilR	957.534	-0.0423135	0.184395	-0.229472	0.818502	0.969169
ABUW_2599	hypothetical protein	585.767	-0.0420492	0.199788	-0.210469	0.833302	0.971943
dapB	dihydrodipicolinate reductase	4771.08	-0.0420384	0.172571	-0.2436	0.80754	0.967962
guaB	inosine-5'-monophosphate dehydrogenase	15953.9	-0.0419362	0.184921	-0.22678	0.820595	0.969169
ABUW_0566	phage-related major tail tube protein (FII-like)	238.679	-0.0419238	0.225759	-0.185702	0.852679	0.973223
pyrF	orotidine 5'-phosphate decarboxylase	2375.7	-0.0418587	0.178753	-0.234171	0.814852	0.969169
ABUW_1893	transcriptional regulator, BadM/Rrf2 family	631.993	-0.0417396	0.215177	-0.193978	0.846193	0.973223
ABUW_2314	Description missing from local database	92.6825	-0.0414694	0.280327	-0.147932	0.882396	0.981985
ABUW_0610	hypothetical protein	5821.63	-0.0412204	0.196885	-0.209362	0.834165	0.971943
ABUW_0593	glycosyl hydrolase family 43 domain-containing protein	1650.46	-0.0411649	0.19196	-0.214445	0.8302	0.970613
cysH	phosphoadenosine phosphosulfate reductase	2715.39	-0.041061	0.185985	-0.220776	0.825267	0.969575
ftsZ	cell division protein FtsZ	22744.7	-0.0409974	0.172642	-0.237471	0.812292	0.968563
ABUW_3760	hypothetical protein	893.701	-0.0409419	0.183686	-0.222891	0.82362	0.969575
ABUW_1525	C4-dicarboxylate transport protein	1527.68	-0.0408759	0.227701	-0.179516	0.857533	0.973539
ABUW_3135	cytochrome c assembly protein	699.685	-0.0407334	0.188973	-0.215552	0.829337	0.97041
ABUW_1710	Description missing from local database	925.021	-0.040713	0.203129	-0.200429	0.841145	0.972572
ABUW_3191	hypothetical protein	358.516	-0.0406889	0.224786	-0.181012	0.856358	0.973539
hisIE	phosphoribosyl (-ATP, -AMP) pyrophosphohydrolase/cyclohydrolase	3093.97	-0.0405533	0.183687	-0.220774	0.825269	0.969575
algZ	alginate biosynthesis protein	1130.04	-0.0405033	0.18296	-0.221378	0.824798	0.969575
ABUW_2761	transcriptional regulator	274.015	-0.0399786	0.21228	-0.18833	0.850618	0.973223
ubiC	chorismate lyase	657.912	-0.0398245	0.202355	-0.196805	0.84398	0.973223
ABUW_0252	Description missing from local database	44.838	-0.0395204	0.353896	-0.111672	0.911083	0.98279
ABUW_1675	short-chain dehydrogenase/reductase	3540.98	-0.0394717	0.189904	-0.207851	0.835345	0.971943
ABUW_0651	RtcB family protein	755.239	-0.0394261	0.210668	-0.187148	0.851544	0.973223
ABUW_0638	acetyl-CoA acetyltransferase	1311.84	-0.039388	0.181671	-0.21681	0.828357	0.969575
gmk	Description missing from local database	3185.2	-0.0393775	0.17506	-0.224937	0.822028	0.969169
purH	phosphoribosylaminoimidazolecarboxamide formyltransferase/IMP cyclohydrolase	11936.2	-0.0393457	0.201127	-0.195627	0.844902	0.973223
ABUW_2676	Description missing from local database	29.55	-0.0392386	0.422169	-0.0929452	0.925947	NA
pqqC	coenzyme PQQ biosynthesis protein C	1613.49	-0.03912	0.192031	-0.203717	0.838575	0.972192
ABUW_0098	hypothetical protein	22128.7	-0.038714	0.191256	-0.20242	0.839588	0.972463
ABUW_3382	Description missing from local database	1525.67	-0.0386333	0.209103	-0.184757	0.853419	0.973223
hda	DnaA family protein	3893.96	-0.0382046	0.176021	-0.217046	0.828172	0.969575
ABUW_2375	transcriptional regulator, LysR family	588.636	-0.0379788	0.190614	-0.199244	0.842072	0.972572
queA	S-adenosylmethionine:tRNA ribosyltransferase-isomerase	581.957	-0.03792	0.218041	-0.173912	0.861935	0.976161
ABUW_4066	hypothetical protein	484.772	-0.0376506	0.200691	-0.187605	0.851186	0.973223
rhtC	threonine efflux protein	2063.13	-0.0374408	0.179607	-0.20846	0.83487	0.971943
trpC	indole-3-glycerol phosphate synthase	2144.93	-0.0373785	0.188023	-0.198798	0.842421	0.972572
mdcG	holo-ACP synthase, malonate decarboxylase-specific	107.271	-0.0373526	0.275996	-0.135337	0.892345	0.981985
modB	molybdate ABC transporter, permease protein	200.725	-0.0372359	0.23537	-0.158202	0.874298	0.979775
ABUW_1414	hypothetical protein	53.2084	-0.0372024	0.330241	-0.112652	0.910306	0.98279
ABUW_1301	hypothetical protein	33.0006	-0.0369563	0.394013	-0.0937948	0.925272	NA
ABUW_3829	UDP-N-acetylglucosamine 2-epimerase	42733.2	-0.0369291	0.19995	-0.184691	0.853471	0.973223
ABUW_3719	TonB-dependent copper receptor	5537.13	-0.0369159	0.190014	-0.19428	0.845956	0.973223
ABUW_0726	putative transcriptional regulator (AraC family)	705.169	-0.0369091	0.196707	-0.187635	0.851163	0.973223
ABUW_3257	Description missing from local database	83.9775	-0.0368383	0.30399	-0.121182	0.903547	0.981985
ABUW_1491	CsuD	267.525	-0.0367879	0.221011	-0.166453	0.867801	0.978061
gcd	glucose dehydrogenase	59309	-0.0367831	0.201422	-0.182617	0.855099	0.973223
ABUW_1779	transcriptional regulator, LysR family	3396.96	-0.0365366	0.193816	-0.188512	0.850475	0.973223
ABUW_1916	hypothetical protein	1212.28	-0.036431	0.185363	-0.196539	0.844189	0.973223
glpD	glycerol-3-phosphate dehydrogenase	6410.68	-0.0363938	0.190267	-0.191277	0.848308	0.973223
ABUW_0743	hypothetical protein	16.7524	-0.0362205	0.53839	-0.0672755	0.946362	NA
ABUW_0550	hypothetical protein	4279.32	-0.0358492	0.175516	-0.204251	0.838158	0.972192
ABUW_2416	hypothetical protein	44.5309	-0.0355827	0.349506	-0.101809	0.918909	0.984216
ABUW_1562	luciferase family monooxygenase	319.783	-0.0355166	0.207198	-0.171413	0.863899	0.976879
gyrA	DNA gyrase, A subunit	32581.7	-0.0353357	0.182687	-0.193422	0.846629	0.973223
ABUW_1280	hypothetical protein	129.279	-0.0352675	0.255274	-0.138155	0.890118	0.981985
ABUW_1978	flavin binding monooxygenase	741.318	-0.0352573	0.190748	-0.184837	0.853357	0.973223
pepP	X-Pro aminopeptidase	9120.1	-0.035189	0.171276	-0.205452	0.837219	0.972192
ABUW_2797	hypothetical protein	790.988	-0.034903	0.190063	-0.183639	0.854297	0.973223
ABUW_1758	alpha/beta hydrolase fold-3	252.967	-0.0347465	0.213257	-0.162933	0.870571	0.978061
pncA	nicotinamidase	879.612	-0.0343073	0.185802	-0.184645	0.853507	0.973223
ppx	exopolyphosphatase	6628.84	-0.0340738	0.19029	-0.179063	0.857888	0.973539
hemL	Description missing from local database	5458.02	-0.0338135	0.186814	-0.181001	0.856367	0.973539
ABUW_0720	hypothetical protein	10953.2	-0.0336312	0.1766	-0.190437	0.848967	0.973223
ABUW_2567	type VI secretion protein, family	2488.84	-0.0335738	0.179079	-0.187481	0.851284	0.973223
ABUW_2377	permease	85.554	-0.0332857	0.279829	-0.11895	0.905315	0.981985
phoB	phosphate regulon transcriptional regulatory protein PhoB	1589.93	-0.033075	0.205787	-0.160725	0.87231	0.978061
ABUW_2101	transcriptional regulator, LysR family	2026.85	-0.033066	0.18362	-0.180078	0.857091	0.973539
ABUW_2294	OsmC family protein	3066.37	-0.032683	0.181924	-0.179653	0.857425	0.973539
ABUW_0963	glycosyltransferase	30.5029	-0.032569	0.42315	-0.076968	0.938649	NA
ABUW_1566	ThiJ/PfpI domain-containing protein	211.633	-0.0318896	0.227643	-0.140086	0.888592	0.981985
ABUW_0029	transcriptional regulator, LysR family	346.717	-0.0315385	0.204993	-0.153852	0.877727	0.980943
ilvA2	threonine dehydratase	2719.81	-0.0308909	0.179324	-0.172263	0.863231	0.976879
ABUW_0581	phage-related capsid protein precursor (GPN-like)	250.197	-0.0308698	0.227399	-0.135752	0.892017	0.981985
pgsA	CDP-diacylglycerol--glycerol-3-phosphate 3-phosphatidyltransferase	1156.61	-0.0307673	0.186026	-0.165393	0.868635	0.978061
ABUW_0327	TauE-like transmembrane protein	698.771	-0.0307208	0.197334	-0.155679	0.876286	0.980434
ABUW_2853	hypothetical protein	6731.98	-0.0306931	0.187855	-0.163387	0.870214	0.978061
hisQ	histidine transport system permease protein HisQ	66.6254	-0.0306439	0.309144	-0.0991249	0.921039	0.984508
ABUW_3190	hypothetical protein	930.096	-0.0305792	0.186847	-0.163659	0.87	0.978061
ABUW_0692	Description missing from local database	123.943	-0.0303941	0.259483	-0.117133	0.906754	0.981985
hisF	imidazoleglycerol phosphate synthase, cyclase subunit	3049.78	-0.030333	0.179621	-0.168872	0.865897	0.978061
ABUW_1724	Description missing from local database	599.776	-0.0300704	0.220017	-0.136673	0.891289	0.981985
ABUW_2753	cytochrome B561	390.204	-0.0299593	0.217454	-0.137773	0.89042	0.981985
ABUW_2406	transcriptional regulator, GntR family	206.99	-0.0298218	0.248845	-0.119841	0.904609	0.981985
ABUW_3112	hypothetical protein	577.089	-0.0298068	0.207082	-0.143937	0.88555	0.981985
npdA	NAD-dependent deacetylase regulatory protein	445.982	-0.0296358	0.214419	-0.138214	0.890071	0.981985
ABUW_2134	thiaminase-2/PQQ biosynthesis protein C	4437.04	-0.029603	0.178795	-0.165569	0.868496	0.978061
ABUW_0154	peptidase, M23/M37 family (EsvJ)	6506.36	-0.0294208	0.223347	-0.131727	0.8952	0.981985
gltA	citrate synthase I	19527.6	-0.0293673	0.20767	-0.141413	0.887543	0.981985
ABUW_1571	transcriptional regulator, AraC family	769.897	-0.0292104	0.186207	-0.156871	0.875346	0.98016
ABUW_0762	calcineurin-like phosphoesterase domain-containing protein	139.798	-0.0291169	0.24495	-0.118869	0.905379	0.981985
ABUW_1422	hypothetical protein	22.4219	-0.0290748	0.484129	-0.0600558	0.952111	NA
ABUW_1498	transcriptional regulator, TetR family	60.185	-0.0289505	0.32032	-0.09038	0.927985	0.986991
ABUW_2866	SPOUT methyltransferase	505.7	-0.0288289	0.194046	-0.148567	0.881895	0.981985
ABUW_1088	crispr-associated helicase Cas3	7957.17	-0.0285414	0.186361	-0.153152	0.878279	0.981154
kdpA	K+-transporting ATPase, A subunit	255.206	-0.0284982	0.217903	-0.130784	0.895946	0.981985
ABUW_2075	isochorismatase	268.82	-0.028222	0.214135	-0.131795	0.895146	0.981985
atsA	arylsulfatase	164.026	-0.0281157	0.301334	-0.0933041	0.925662	0.986504
ABUW_0727	fatty acid desaturase	668.666	-0.0278757	0.238381	-0.116937	0.90691	0.981985
gatC	Description missing from local database	3208.02	-0.027772	0.185795	-0.149476	0.881178	0.981985
ABUW_1540	circularly permuted ATPgrasp domain-containing protein	8046.03	-0.0277079	0.194663	-0.142338	0.886813	0.981985
pcaJ1	Description missing from local database	416.93	-0.0276169	0.246562	-0.112008	0.910817	0.98279
hcaB	aldehyde dehydrogenase	3352.6	-0.0275908	0.177879	-0.15511	0.876734	0.980434
ftsI	Description missing from local database	7555.42	-0.0275784	0.203644	-0.135425	0.892276	0.981985
ABUW_1356	MutT/NUDIX family protein	565.621	-0.0274447	0.202964	-0.135219	0.892438	0.981985
pyrE	orotate phosphoribosyltransferase	1281.13	-0.0273923	0.184863	-0.148176	0.882204	0.981985
ABUW_0695	Description missing from local database	51.5946	-0.0273564	0.332553	-0.0822619	0.934438	0.990441
tmk	Description missing from local database	2019.05	-0.0272491	0.188956	-0.144209	0.885336	0.981985
pyrD	dihydroorotate oxidase	4567.01	-0.0271445	0.176498	-0.153796	0.877771	0.980943
ABUW_0611	stearoyl-CoA 9-desaturase	20509.5	-0.0270947	0.181992	-0.148878	0.88165	0.981985
ABUW_3080	Description missing from local database	24.7454	-0.0267596	0.458886	-0.0583143	0.953498	NA
ABUW_4031	hypothetical protein	194.125	-0.0265454	0.225252	-0.117848	0.906188	0.981985
ABUW_1984	type 3 helix-turn-helix domain-containing protein	1671.32	-0.0262951	0.195355	-0.134601	0.892927	0.981985
ABUW_3893	glutathionylspermidine synthase	299.106	-0.0262667	0.219621	-0.1196	0.9048	0.981985
ABUW_1900	oxidoreductase, FAD/FMN-binding	139.852	-0.0258703	0.247728	-0.10443	0.916828	0.983391
ABUW_0538	putative integrase/recombinase	443.592	-0.0258298	0.219711	-0.117562	0.906414	0.981985
ABUW_3825	hypothetical protein	13240.1	-0.0257343	0.198458	-0.129672	0.896826	0.981985
ABUW_0570	phage-related baseplate assembly protein (GPJ-like)	52.496	-0.0256516	0.337245	-0.0760623	0.939369	0.993243
ABUW_1925	senescence marker protein-30	662.949	-0.0254578	0.188359	-0.135156	0.892489	0.981985
ABUW_1136	sodium/bile acid symporter family protein	1239.78	-0.0254221	0.194	-0.131042	0.895742	0.981985
lolD	Description missing from local database	2971.98	-0.0251746	0.199174	-0.126395	0.899419	0.981985
ABUW_3464	hypothetical protein	259.614	-0.0249487	0.237417	-0.105084	0.916309	0.983233
ABUW_2939	major facilitator family transporter	1063.71	-0.0248447	0.241138	-0.103031	0.917938	0.983701
rnz	ribonuclease Z	914.769	-0.0248236	0.194621	-0.127549	0.898506	0.981985
ABUW_3602	Description missing from local database	1185	-0.0248088	0.180449	-0.137483	0.890649	0.981985
ABUW_3509	general secretion pathway protein G	4831.44	-0.0246627	0.188606	-0.130763	0.895963	0.981985
fmt	methionyl-tRNA formyltransferase	752.404	-0.0245746	0.189287	-0.129827	0.896703	0.981985
ureA	urease, gamma subunit	142.598	-0.0244935	0.242196	-0.101131	0.919446	0.984338
ABUW_2996	hypothetical protein	1989.16	-0.0244719	0.182551	-0.134055	0.893359	0.981985
traF	Description missing from local database	1367.3	-0.0244199	0.19188	-0.127267	0.898729	0.981985
ychF	GTP-binding protein YchF	2513.84	-0.0240733	0.19371	-0.124275	0.901097	0.981985
vanR	transcriptional regulator, GntR family	1123.39	-0.0239869	0.198631	-0.120761	0.90388	0.981985
ABUW_0539	hypothetical protein	145.691	-0.0235909	0.241343	-0.0977485	0.922132	0.984764
recJ	single-stranded-DNA-specific exonuclease RecJ	2274.26	-0.0235257	0.179312	-0.1312	0.895617	0.981985
ABUW_0640	alpha-methylacyl-CoA racemase	1247.69	-0.0233483	0.187783	-0.124337	0.901048	0.981985
ABUW_2541	amino acid transporter	94.439	-0.0232217	0.282718	-0.0821374	0.934537	0.990441
ABUW_2266	aminoglycoside phosphotransferase	1872.02	-0.0229418	0.186212	-0.123203	0.901947	0.981985
ABUW_3612	hypothetical protein	611.614	-0.0228301	0.199196	-0.114612	0.908753	0.98279
ABUW_1945	methylenetetrahydrofolate reductase domain protein	247.025	-0.0228225	0.222106	-0.102755	0.918157	0.983701
glyA	Description missing from local database	10424.8	-0.0225769	0.212625	-0.106182	0.915438	0.983233
bcp	bacterioferritin comigratory protein	2915.3	-0.0222432	0.182596	-0.121816	0.903044	0.981985
repAci1	Description missing from local database	9084.72	-0.0221299	0.171559	-0.128993	0.897363	0.981985
cstA	carbon starvation protein A	14724	-0.0221026	0.202453	-0.109174	0.913065	0.983202
ABUW_1262	hypothetical protein	7580.74	-0.0220718	0.176045	-0.125376	0.900226	0.981985
nuoK	Description missing from local database	13819.5	-0.0215201	0.181118	-0.118818	0.905419	0.981985
ABUW_3767	NAD dependent epimerase/dehydratase family	325.989	-0.0214471	0.206616	-0.103802	0.917326	0.983391
gspF	general secretion pathway protein F	2437.78	-0.0211134	0.182465	-0.115712	0.907881	0.982546
ABUW_3188	phenazine biosynthesis protein PhzF family	251.465	-0.0209001	0.232496	-0.0898946	0.928371	0.987074
ABUW_3820	nucleotide sugar epimerase/dehydratase	20634.4	-0.0206753	0.173453	-0.119199	0.905118	0.981985
ABUW_1443	type II secretion system protein M	1443.27	-0.020607	0.1817	-0.113412	0.909704	0.98279
argJ	glutamate N-acetyltransferase/amino-acid acetyltransferase	5167.36	-0.020321	0.172915	-0.11752	0.906448	0.981985
ABUW_0998	Peptidase M20D, amidohydrolase	333.204	-0.0201328	0.210124	-0.0958141	0.923668	0.985461
dnaA	chromosomal replication initiator protein DnaA	13473.9	-0.0195981	0.179563	-0.109143	0.913089	0.983202
ubiA	Description missing from local database	1610.73	-0.0195311	0.184272	-0.105991	0.91559	0.983233
ABUW_3345	ThiF family protein	678.237	-0.0193605	0.193969	-0.0998125	0.920493	0.984508
ABUW_0884	putave Na+/H+ antiporter	10353.5	-0.0193175	0.180258	-0.107166	0.914657	0.983233
ABUW_0925	lytic transglycosylase, catalytic	1028.16	-0.019248	0.245899	-0.0782761	0.937608	0.991934
truB	tRNA pseudouridine synthase B	1317.1	-0.0189986	0.194323	-0.0977683	0.922116	0.984764
ABUW_0340	permease	3267.57	-0.0189531	0.178572	-0.106137	0.915473	0.983233
ABUW_1879	hypothetical protein	2401.61	-0.0184036	0.198459	-0.0927328	0.926116	0.98668
ABUW_1776	glycolate/propanediol utilization protein	14625.6	-0.0183857	0.201208	-0.0913764	0.927194	0.986977
ABUW_2931	transcriptional regulatory protein	132.776	-0.0177938	0.247122	-0.0720039	0.942599	0.994427
ABUW_0864	hypothetical protein	6543.77	-0.0177586	0.185009	-0.0959879	0.92353	0.985461
ABUW_3014	hypothetical protein	8.53251	-0.0176106	0.739477	-0.0238149	0.981	NA
lipB	lipoate-protein ligase B	1897.87	-0.0169549	0.187629	-0.0903642	0.927998	0.986991
ABUW_2313	fimbrial protein	120.791	-0.0167452	0.25898	-0.0646584	0.948446	0.994448
ABUW_3093	Description missing from local database	2.40949	-0.0166845	1.33099	-0.0125354	0.989998	NA
ABUW_3674	hypothetical protein	2046.83	-0.016571	0.183441	-0.0903346	0.928021	0.986991
ABUW_1155	MarC-related multiple antibiotic resistance protein	117.122	-0.0162419	0.259739	-0.0625316	0.95014	0.994448
ABUW_2568	type VI secretion-associated protein, ImpA family	2291.32	-0.0160383	0.183488	-0.0874078	0.930347	0.988307
citN	citrate transporter	3575.61	-0.0155762	0.206243	-0.0755236	0.939798	0.993407
ABUW_4023	Protein incC	6863.58	-0.0152877	0.177743	-0.0860098	0.931459	0.988909
ABUW_3012	hypothetical protein	27.3138	-0.0151492	0.438442	-0.0345523	0.972437	NA
ABUW_4122	hypothetical protein	43226.6	-0.0150432	0.179335	-0.0838834	0.933149	0.989962
ABUW_2325	Description missing from local database	545.096	-0.0150025	0.224146	-0.0669316	0.946636	0.994427
cepI	homoserine lactone synthase	8.53774	-0.0149436	0.719026	-0.0207831	0.983419	NA
ABUW_1716	EamA-like transporter family protein	73.7315	-0.0147759	0.291795	-0.050638	0.959614	0.997826
hisG	ATP phosphoribosyltransferase	2122.78	-0.014466	0.202823	-0.071323	0.943141	0.994427
ABUW_2123	metallo-beta-lactamase family protein	1108.78	-0.0142406	0.220044	-0.0647172	0.948399	0.994448
ABUW_0955	alpha/beta hydrolase fold protein	413.302	-0.0141046	0.212409	-0.0664029	0.947057	0.994427
ABUW_2151	poly(R)-hydroxyalkanoic acid synthase	955.07	-0.0140684	0.187655	-0.0749696	0.940239	0.993584
hpcD	Description missing from local database	1172.21	-0.0140265	0.201105	-0.0697471	0.944395	0.994427
mgtA	magnesium-translocating P-type ATPase	549.618	-0.0139987	0.192259	-0.0728119	0.941956	0.994241
ABUW_1963	hypothetical protein	588.665	-0.0138846	0.199341	-0.0696523	0.94447	0.994427
ABUW_3408	Sel1 domain protein	33187.8	-0.01387	0.200201	-0.0692804	0.944766	0.994427
ABUW_0803	hypothetical protein	33.159	-0.013757	0.394303	-0.0348894	0.972168	NA
ABUW_1965	dienelactone hydrolase	81.1052	-0.0136593	0.324134	-0.0421409	0.966386	0.998124
pqqE	coenzyme PQQ biosynthesis protein E	1472.21	-0.0136386	0.20533	-0.066423	0.947041	0.994427
ABUW_0236	hypothetical protein	1264.06	-0.0131769	0.199483	-0.0660554	0.947334	0.994427
ABUW_2847	tetrapyrrole methylase	702.448	-0.0131325	0.194804	-0.0674138	0.946252	0.994427
pgaA	outer membrane protein	416.116	-0.0129449	0.210793	-0.0614104	0.951032	0.994572
estB	alpha/beta hydrolase fold protein EstB	1577.3	-0.0126437	0.182284	-0.0693627	0.944701	0.994427
ABUW_1755	Description missing from local database	113.791	-0.0125212	0.257223	-0.0486785	0.961176	0.997826
bioB	biotin synthase	8881.28	-0.0118417	0.189794	-0.0623925	0.95025	0.994448
ABUW_1080	transport protein	1818.28	-0.0118146	0.189801	-0.0622475	0.950366	0.994448
aceF	pyruvate dehydrogenase complex dihydrolipoamide acetyltransferase	41087	-0.0117593	0.250573	-0.0469297	0.962569	0.998124
ABUW_0534	LemA family	1201.82	-0.0115789	0.183104	-0.0632366	0.949578	0.994448
pcoA	copper resistance protein A	1075.68	-0.0115586	0.182451	-0.0633519	0.949486	0.994448
pilX	pilus assembly protein PilX	125.481	-0.0100491	0.251987	-0.0398794	0.968189	0.998124
lptA	Description missing from local database	2329.46	-0.00963105	0.188357	-0.051132	0.95922	0.997826
dapE	Description missing from local database	1849.45	-0.00962854	0.184947	-0.0520611	0.95848	0.997826
ABUW_2162	hypothetical protein	243.72	-0.00950317	0.218324	-0.0435279	0.965281	0.998124
dcd	deoxycytidine triphosphate deaminase	4194.94	-0.00945808	0.181866	-0.0520056	0.958524	0.997826
fghA	S-formylglutathione hydrolase	1997.72	-0.00927045	0.179752	-0.0515735	0.958869	0.997826
ABUW_0247	exonuclease putative	530.863	-0.00922627	0.216982	-0.0425208	0.966084	0.998124
thiS	thiamine biosynthesis protein ThiS	899.465	-0.00914943	0.212413	-0.0430738	0.965643	0.998124
ABUW_0574	phage-related tail completion protein (GPR-like)	74.1079	-0.0090497	0.30494	-0.0296769	0.976325	0.998124
ABUW_0790	putative tail fiber	62.8975	-0.00890578	0.318389	-0.0279713	0.977685	0.998124
ABUW_2667	putative bacteriophage protein	55.8345	-0.00881464	0.321443	-0.0274221	0.978123	0.998124
ABUW_0172	ribosomal RNA small subunit methyltransferase E	322.509	-0.00873104	0.208299	-0.0419158	0.966566	0.998124
ABUW_0700	Description missing from local database	7065.04	-0.00844173	0.173439	-0.0486726	0.96118	0.997826
ABUW_4033	hypothetical protein	232.637	-0.00817583	0.222265	-0.0367841	0.970657	0.998124
ABUW_0028	TauE-like transmembrane protein	297.061	-0.00787107	0.209671	-0.0375402	0.970054	0.998124
ABUW_2762	metal-dependent hydrolase domain-containing protein	92.2076	-0.007867	0.280449	-0.0280514	0.977621	0.998124
ABUW_6002	hypothetical protein	438.366	-0.00755652	0.196266	-0.0385014	0.969288	0.998124
ABUW_4021	hypothetical protein	183.453	-0.00743839	0.252123	-0.029503	0.976463	0.998124
ABUW_1575	FMN-binding protein	874.917	-0.00718358	0.195633	-0.0367197	0.970709	0.998124
ABUW_3437	putative ATP-dependent DNA helicase	2281.41	-0.00704377	0.175553	-0.0401234	0.967995	0.998124
moaCB	molybdenum cofactor biosynthesis protein C	3170.63	-0.00699285	0.176581	-0.0396013	0.968411	0.998124
ABUW_3517	magnesium Mg(2+)/cobalt Co(2+) transport protein	2417.27	-0.00691073	0.180115	-0.0383684	0.969394	0.998124
glmS	glutamine-fructose-6-phosphate transaminase (isomerizing)	18835.5	-0.00683603	0.172126	-0.0397153	0.96832	0.998124
ABUW_0403	cystathionine beta-lyase PLP-dependent	2697.76	-0.00678279	0.183126	-0.037039	0.970454	0.998124
ABUW_2633	transcriptional regulator	176.435	-0.00675812	0.229593	-0.0294352	0.976517	0.998124
ABUW_2432	hypothetical protein	2043.59	-0.00672128	0.192855	-0.0348515	0.972198	0.998124
ABUW_3218	Description missing from local database	13.4265	-0.00669799	0.614652	-0.0108972	0.991305	NA
ABUW_4091	hypothetical protein	117.769	-0.00666659	0.255	-0.0261434	0.979143	0.998124
mviN	integral membrane protein MviN	1619.71	-0.00644275	0.182187	-0.0353633	0.97179	0.998124
tkt	Description missing from local database	27311.1	-0.00630768	0.192327	-0.0327967	0.973837	0.998124
ABUW_3319	Description missing from local database	4314.27	-0.00626287	0.174748	-0.0358393	0.97141	0.998124
ABUW_1351	type II secretion system protein E	890.589	-0.00623805	0.218378	-0.0285654	0.977211	0.998124
ABUW_2265	nucleotidyl transferase family protein	2779.09	-0.00619498	0.196509	-0.0315252	0.974851	0.998124
ABUW_0766	Description missing from local database	34.0316	-0.00618911	0.393437	-0.0157309	0.987449	NA
ABUW_1193	hypothetical protein	4748.68	-0.00610013	0.184829	-0.0330042	0.973671	0.998124
allC	allantoicase	710.68	-0.00591747	0.202428	-0.0292325	0.976679	0.998124
ABUW_1717	DsrC family protein	252.012	-0.00590317	0.217728	-0.0271126	0.97837	0.998124
ABUW_3251	BolA-like protein	1893.71	-0.0057358	0.187839	-0.0305357	0.97564	0.998124
tatA	Sec-independent protein translocase protein	143.985	-0.00561346	0.243002	-0.0231005	0.98157	0.998124
tag	DNA-3-methyladenine glycosylase 1	1110.1	-0.00536009	0.188438	-0.0284448	0.977307	0.998124
ABUW_1058	2-nitropropane dioxygenase	2206.3	-0.00489577	0.196026	-0.0249751	0.980075	0.998124
thrH	phosphoserine phosphatase/homoserine phosphotransferase bifunctional protein	2900.08	-0.00482252	0.207441	-0.0232476	0.981453	0.998124
ABUW_2490	transcriptional regulator, LysR family	111.179	-0.00465024	0.257218	-0.0180789	0.985576	0.998124
dnaQ	DNA polymerase III ,epsilon subunit	3618.83	-0.00432338	0.184497	-0.0234333	0.981305	0.998124
kynU	kynureninase	360.015	-0.00431583	0.207038	-0.0208456	0.983369	0.998124
ABUW_2820	NlpA-family lipoprotein	6277.24	-0.00400554	0.183615	-0.0218148	0.982596	0.998124
ABUW_3876	metallo-beta-lactamase family protein	1290.3	-0.00379645	0.195034	-0.0194656	0.98447	0.998124
ABUW_3704	glyceropghosphoryl diester phosphodiesterase	110.311	-0.00372872	0.259502	-0.0143687	0.988536	0.998124
ABUW_3162	putative cold shock protein	805.379	-0.00360999	0.195331	-0.0184814	0.985255	0.998124
dnaK	chaperone protein DnaK	43101.2	-0.00341195	0.231365	-0.0147471	0.988234	0.998124
ABUW_0362	EamA-like transporter family protein	69.2567	-0.00333542	0.321402	-0.0103777	0.99172	0.998124
phoL	phosphate starvation-inducible protein	19514.7	-0.0033209	0.172956	-0.0192008	0.984681	0.998124
ABUW_0549	type 3 helix-turn-helix domain-containing protein	772.137	-0.00315094	0.192065	-0.0164056	0.986911	0.998124
ABUW_3415	phosphatase domain-containing protein	119.434	-0.00308636	0.256281	-0.0120428	0.990391	0.998124
ABUW_2336	putative Acyl-CoA dehydrogenase	103.107	-0.00304942	0.272259	-0.0112004	0.991064	0.998124
ABUW_1526	Description missing from local database	12923.2	-0.00296641	0.234686	-0.0126399	0.989915	0.998124
ABUW_0183	hypothetical protein	8225.54	-0.00277723	0.226145	-0.0122808	0.990202	0.998124
benE	benzoate transporter	98.2699	-0.00217882	0.279265	-0.00780195	0.993775	0.998835
ABUW_0846	site-specific recombinase	3566.2	-0.00209684	0.182824	-0.0114692	0.990849	0.998124
ABUW_3792	TonB-dependent siderophore receptor	833.302	-0.00207159	0.184336	-0.0112382	0.991033	0.998124
ABUW_1119	peptidase S49	12076.9	-0.00205004	0.209574	-0.00978191	0.992195	0.998124
ABUW_0592	glycosyltransferase	2473.97	-0.0018644	0.178617	-0.010438	0.991672	0.998124
pcnB	poly(A) polymerase	3675.55	-0.00182528	0.176237	-0.010357	0.991736	0.998124
ABUW_0020	glutathione S-transferase	1080.8	-0.00176722	0.184419	-0.00958264	0.992354	0.998124
dtd	D-tyrosyl-tRNA(Tyr) deacylase	751.362	-0.00176123	0.187803	-0.00937808	0.992517	0.998124
ABUW_1364	alpha/beta hydrolase fold protein	229.762	-0.00167811	0.219101	-0.00765909	0.993889	0.998835
iscS	cysteine desulfurase IscS	8172.93	-0.00128394	0.175404	-0.00731991	0.99416	0.998835
ABUW_3007	single-strand binding protein	228.436	-0.00118062	0.225265	-0.00524102	0.995818	0.999472
rpoZ	DNA-directed RNA polymerase, omega subunit	2752.05	-0.00109324	0.187813	-0.00582091	0.995356	0.999472
ABUW_0544	Description missing from local database	16.1922	-0.00098263	0.533316	-0.00184249	0.99853	NA
pilS	sensor protein histidine kinase	688.721	-0.000874335	0.194345	-0.00449888	0.99641	0.999472
ABUW_1241	hypothetical protein	1254.26	-0.000449481	0.194376	-0.00231244	0.998155	0.999472
ABUW_3452	hypothetical protein	640.262	-0.000397174	0.228381	-0.00173909	0.998612	0.999472
ABUW_2483	ABC transporter, permease	71.2238	-0.00037826	0.294719	-0.00128346	0.998976	0.999472
ABUW_3772	acyl-CoA dehydrogenase	44.742	-0.000354865	0.352311	-0.00100725	0.999196	0.999472
adeR	AdeR	958.654	-0.000322015	0.191602	-0.00168064	0.998659	0.999472
ABUW_0746	hypothetical protein	674.764	-0.000237627	0.188953	-0.0012576	0.998997	0.999472
modA	molybdate ABC transporter, periplasmic molybdate-binding protein	1103.94	-0.000207381	0.18601	-0.00111489	0.99911	0.999472
ABUW_1643	hypothetical protein	152.462	-0.000158912	0.24792	-0.000640981	0.999489	0.999489
hcaE	porin	142.769	0.000465916	0.259894	0.00179272	0.99857	0.999472
ABUW_3694	protein YegH	11649.3	0.000467166	0.177674	0.00262935	0.997902	0.999472
ABUW_0559	putative phage-related membrane protein	996.153	0.000490912	0.196656	0.0024963	0.998008	0.999472
pilV	type IV pilus modification protein PilV	41.6619	0.000813341	0.360323	0.00225725	0.998199	NA
ABUW_1935	fumarylacetoacetate hydrolase	83.4331	0.00122963	0.289488	0.00424758	0.996611	0.999472
ABUW_0564	AAA ATPase	104.313	0.00130126	0.267549	0.00486363	0.996119	0.999472
res	Description missing from local database	2022.68	0.00168942	0.18285	0.00923938	0.992628	0.998124
murI2	glutamate racemase	1501.16	0.00173557	0.18041	0.00962016	0.992324	0.998124
ABUW_2211	hypothetical protein	604.57	0.00231372	0.197915	0.0116905	0.990673	0.998124
ABUW_0262	ABC transporter ATP-binding protein	16166.2	0.00231959	0.18778	0.0123527	0.990144	0.998124
ABUW_4121	hypothetical protein	2986.46	0.00241788	0.216578	0.011164	0.991093	0.998124
ABUW_2999	hypothetical protein	1257.08	0.00249637	0.188963	0.0132109	0.98946	0.998124
ABUW_0786	hypothetical protein	2337.65	0.00264729	0.224096	0.0118132	0.990575	0.998124
ABUW_2615	Description missing from local database	325.965	0.00270082	0.207601	0.0130097	0.98962	0.998124
ABUW_1913	hypothetical protein	522.283	0.00287895	0.19532	0.0147397	0.98824	0.998124
ABUW_4042	hypothetical protein	783.859	0.00319144	0.244743	0.01304	0.989596	0.998124
gltI	glutamate/aspartate ABC transporter, periplasmic glutamate/aspartate-binding protein	34705.1	0.00337596	0.181925	0.0185569	0.985195	0.998124
ABUW_0022	sodium-and chloride-dependent transporter	26046.9	0.00344876	0.19516	0.0176714	0.985901	0.998124
ABUW_1798	iron-sulfur cluster-binding protein, Rieske family	1002.43	0.00351531	0.201686	0.0174297	0.986094	0.998124
ABUW_0663	auxin efflux Carrier	842.841	0.0035738	0.197267	0.0181165	0.985546	0.998124
ABUW_1311	hypothetical protein	1560.27	0.00362548	0.180318	0.020106	0.983959	0.998124
ABUW_2178	rhizobactin siderophore biosynthesis protein RhbD	986.082	0.00373661	0.207373	0.0180188	0.985624	0.998124
ABUW_3155	HI0933-like protein	494.609	0.00385826	0.199206	0.0193682	0.984547	0.998124
ssuA2	aliphatic sulfonates-binding protein	47.9069	0.00392234	0.341482	0.0114862	0.990836	0.998124
ABUW_0840	heavy-metal-binding domain-containing protein	1104.98	0.00400082	0.21291	0.0187912	0.985008	0.998124
etfD	electron transfer flavoprotein-ubiquinone oxidoreductase (EsvG)	12960.3	0.00433687	0.177519	0.0244305	0.980509	0.998124
gspJ	general secretion pathway protein J	428.473	0.00444217	0.219673	0.0202217	0.983866	0.998124
msbA	lipid A export permease/ATP-binding protein MsbA	7200.7	0.0045287	0.17223	0.0262945	0.979022	0.998124
ABUW_2232	biopolymer transport protein ExbD/TolR	256.407	0.0045323	0.218355	0.0207566	0.98344	0.998124
ABUW_2921	formylglycine-generating sulfatase enzyme domain-containing protein	124.906	0.00454931	0.265529	0.017133	0.986331	0.998124
ABUW_3301	short chain dehydrogenase	524.046	0.00490188	0.216911	0.0225985	0.981971	0.998124
prfA	peptide chain release factor 1	2744.02	0.00507518	0.191989	0.0264347	0.978911	0.998124
pal	peptidoglycan-associated lipoprotein	4490.11	0.00520223	0.197784	0.0263026	0.979016	0.998124
sthA	pyridine nucleotide transhydrogenase	10653.3	0.00532911	0.184175	0.028935	0.976916	0.998124
acdB2	acyl-CoA dehydrogenase	326.694	0.00534338	0.209386	0.0255194	0.979641	0.998124
ABUW_2209	histidine triad protein	3093.81	0.00536523	0.17478	0.030697	0.975511	0.998124
ABUW_3130	transcriptional regulator, GntR family	528.378	0.0055303	0.208893	0.0264743	0.978879	0.998124
cobC	fructose-2,6-bisphosphatase	180.647	0.00569976	0.231357	0.0246362	0.980345	0.998124
ABUW_1159	transcriptional regulator, TetR family	415.05	0.0057512	0.271688	0.0211684	0.983111	0.998124
[truncated: 1,938 more rows]

## Sheet: Upregulated in mutant; p<.05
Gene	Gene function	baseMean	log2FoldChange	lfcSE	stat	pvalue	padj
ABUW_2965	hypothetical protein	2698.31	1.9613	0.571875	3.42959	0.000604492	0.0154614
ABUW_0928	lytic transglycosylase, catalytic	554.517	1.88513	0.228812	8.23877	1.73994e-16	1.05324e-13
ABUW_1860	hypothetical protein	655.051	1.87288	0.298857	6.26681	3.68519e-10	6.6923e-08
ABUW_1861	ring hydroxylating dioxygenase, Rieske	2055.04	1.80388	0.264664	6.81573	9.37852e-12	2.43306e-09
ABUW_1859	hypothetical protein	739.321	1.69103	0.271528	6.22782	4.72958e-10	8.17993e-08
ABUW_1863	short-chain dehydrogenase/reductase	888.887	1.6503	0.232138	7.10916	1.16755e-12	3.85504e-10
ABUW_1862	aromatic-ring-hydroxylating dioxygenase beta subunit	488.729	1.64482	0.250189	6.57432	4.88748e-11	1.10946e-08
ABUW_1858	acyl-CoA dehydrogenase	937.547	1.63076	0.605864	2.69163	0.00711047	0.0912553
pntB	NAD(P) transhydrogenase subunit beta	4560.7	1.524	0.587259	2.59512	0.00945589	0.111506
ABUW_1864	2Fe-2S iron-sulfur cluster binding domain protein	895.304	1.51549	0.256524	5.90777	3.4676e-09	4.66456e-07
ABUW_2103	hypothetical protein	77.7304	1.39629	0.331602	4.21073	2.5455e-05	0.00107239
rplB	ribosomal protein L2	26896.5	1.35579	0.225723	6.00641	1.89674e-09	2.8704e-07
ABUW_2102	hypothetical protein	32.589	1.35025	0.43554	3.10017	0.00193409	NA
ABUW_1857	Glu-tRNA amidotransferase	1510.81	1.33982	0.599833	2.23366	0.0255056	0.222684
ABUW_1906	transcriptional regulator, LysR family	3435.68	1.33574	0.176341	7.57473	3.59868e-14	1.6338e-11
ABUW_2276	transcriptional regulator, ArsR family	2163.99	1.32395	0.217062	6.09942	1.06455e-09	1.75748e-07
rplV	ribosomal protein L22	14158.6	1.30808	0.229418	5.70171	1.1861e-08	1.34623e-06
rplD	ribosomal protein L4/L1e	22895.4	1.30307	0.231921	5.61859	1.92527e-08	1.99788e-06
rpsQ	ribosomal protein S17	8069.91	1.28201	0.257906	4.97085	6.66588e-07	4.74716e-05
ABUW_2964	putative cobalamin synthesis protein	1049.35	1.27275	0.199533	6.37867	1.78629e-10	3.5533e-08
rpsC	ribosomal protein S3	50452.6	1.26648	0.227576	5.56507	2.62045e-08	2.5046e-06
rplC	ribosomal protein L3	18361.1	1.26323	0.231001	5.46853	4.53774e-08	4.01978e-06
ABUW_1233	OmpW family protein	2141.6	1.26271	0.603472	2.09242	0.0364013	0.278157
rplW	ribosomal protein L23	12122.2	1.25478	0.242984	5.16404	2.41682e-07	1.95064e-05
ABUW_1865	P-hydroxyphenylacetate hydroxylase C1:reductase component	933.847	1.2428	0.218762	5.68104	1.33877e-08	1.47346e-06
rpsS	ribosomal protein S19	12942.3	1.22865	0.230595	5.32816	9.92145e-08	8.57969e-06
rplP	ribosomal protein L16	36933.1	1.22581	0.233736	5.24443	1.56763e-07	1.29401e-05
ABUW_0187	hypothetical protein	4857.25	1.21216	0.208866	5.80353	6.49337e-09	7.86131e-07
ABUW_4123	hypothetical protein	15.164	1.20831	0.576099	2.0974	0.0359578	NA
pntA2	NAD(P) transhydrogenase subunit alpha	695.121	1.16543	0.285433	4.08303	4.44522e-05	0.00168178
ABUW_3881	matrixin superfamily	127.254	1.1491	0.315713	3.63971	0.000272945	0.00793068
rpsJ	ribosomal protein S10	31865.1	1.09644	0.229005	4.78784	1.68586e-06	0.000110613
ABUW_1904	antibiotic biosynthesis monooxygenase	711.869	1.07813	0.217551	4.95576	7.20481e-07	5.03228e-05
rplS	ribosomal protein L19	2408.87	1.07667	0.215223	5.00258	5.65671e-07	4.19289e-05
rpmD	ribosomal protein L30	6111.62	1.05731	0.189813	5.57026	2.5436e-08	2.49685e-06
rpsH	ribosomal protein S8	19031.6	1.03711	0.232993	4.45126	8.53666e-06	0.000430627
ABUW_0357	hypothetical protein	1014.81	1.02492	0.200487	5.11218	3.18468e-07	2.46102e-05
ABUW_1905	isochorismatase hydrolase	8336.25	1.02107	0.175936	5.80365	6.48871e-09	7.86131e-07
ABUW_4094	hypothetical protein	798.45	1.01435	0.197954	5.12417	2.98844e-07	2.35957e-05
rpsE	ribosomal protein S5	16259.3	0.995686	0.197156	5.05023	4.41269e-07	3.33894e-05
rpsN	ribosomal protein S14	13572.9	0.995127	0.232072	4.28801	1.80277e-05	0.000798495
rpmC	ribosomal protein L29	23083.7	0.986109	0.247745	3.98033	6.8819e-05	0.00249951
ABUW_2630	lipid A biosynthesis lauroyl acyltransferase	1750.79	0.978407	0.177386	5.51568	3.47425e-08	3.15462e-06
ABUW_1969	alpha/beta hydrolase	28.5215	0.972367	0.426801	2.27827	0.0227107	NA
rplF	ribosomal protein L6	36081.9	0.967027	0.20586	4.6975	2.63369e-06	0.000154283
rplI	ribosomal protein L9	630.347	0.958856	0.210478	4.55561	5.22331e-06	0.000271015
ABUW_0358	peptidase S8 and S53 subtilisin	2328.71	0.957648	0.203677	4.70179	2.57894e-06	0.000153552
rplE	ribosomal protein L5	35490	0.955862	0.227792	4.1962	2.71425e-05	0.00112025
ABUW_4093	hypothetical protein	443.595	0.946223	0.224139	4.22159	2.42582e-05	0.00104297
ABUW_2806	putrescine importer	342.68	0.907139	0.255665	3.54815	0.000387949	0.0105942
gdhB1	quinoprotein glucose dehydrogenase-B	9482.35	0.903249	0.196704	4.59191	4.39201e-06	0.000241694
rplR	ribosomal protein L18	14763.1	0.897908	0.208252	4.31164	1.62045e-05	0.000744998
betA	choline dehydrogenase	7162.34	0.889515	0.282135	3.1528	0.00161713	0.0322715
adeB	multidrug efflux protein AdeB	9036.77	0.889297	0.193367	4.59901	4.24505e-06	0.0002372
caiB2	L-carnitine dehydrogenase	1043.6	0.88879	0.248051	3.5831	0.000339542	0.00941385
trmD	tRNA (guanine-N1)-methyltransferase	11578.7	0.873513	0.1985	4.40057	1.07968e-05	0.00052992
ABUW_4095	Soluble lytic murein transglycosylase	101.574	0.86934	0.287382	3.02503	0.0024861	0.0440465
ABUW_4096	hypothetical protein	1007.74	0.867268	0.221417	3.91689	8.96982e-05	0.0031027
rplA	ribosomal protein L1	19585	0.866216	0.187128	4.62901	3.67415e-06	0.000208508
rplX	ribosomal protein L24	46801.6	0.860965	0.228272	3.77166	0.000162164	0.00512156
ABUW_2967	MarC family integral membrane protein	307.241	0.859924	0.222233	3.86946	0.000109076	0.00366817
rpsR	ribosomal protein S18	2771.57	0.832991	0.193604	4.30255	1.68847e-05	0.000766566
rplO	ribosomal protein L15	15575	0.816296	0.188413	4.33248	1.47438e-05	0.00068653
rpoA	DNA-directed RNA polymerase, alpha subunit	66968.7	0.815102	0.191224	4.26254	2.02112e-05	0.000884425
icmF	type VI secretion protein IcmF	4240.99	0.814767	0.206397	3.94757	7.89476e-05	0.00281115
ABUW_2687	hypothetical protein	3747.02	0.810905	0.184129	4.40401	1.06268e-05	0.00052872
rpsF	ribosomal protein S6	27012.8	0.801505	0.191364	4.18839	2.80946e-05	0.00114651
ABUW_1942	ribose-phosphate pyrophosphokinase	1840.3	0.797481	0.26078	3.05807	0.0022277	0.0410711
ABUW_3149	hypothetical protein	2244.27	0.794089	0.211829	3.74873	0.00017773	0.00547045
ABUW_1855	general substrate transporter:Major facilitator superfamily	66.9377	0.785448	0.313537	2.50512	0.0122409	0.130378
mucK2	cis,cis-muconate transport protein	1355.14	0.778747	0.264521	2.94399	0.0032401	0.0520447
ABUW_1796	hypothetical protein	879.023	0.777745	0.288027	2.70025	0.00692867	0.0900421
traE	conjugative transfer system protein TraE	184.553	0.776556	0.263308	2.94923	0.00318562	0.0516525
rplQ	ribosomal protein L17	22367.7	0.767048	0.210953	3.6361	0.000276798	0.00796795
secY	preprotein translocase, SecY subunit	84773.5	0.766951	0.184387	4.15946	3.19007e-05	0.00127322
traL	TraL	192.609	0.757762	0.271128	2.79485	0.00519233	0.072255
rplT	ribosomal protein L20	542.623	0.757205	0.219801	3.44495	0.000571163	0.0147125
comL	pilus assembly protein, PilQ	215.649	0.754752	0.227464	3.31812	0.000906265	0.0207016
ABUW_3891	integral membrane protein TerC	357.972	0.750746	0.230161	3.26183	0.00110694	0.0241484
rplL	ribosomal protein L7/L12	10434	0.736148	0.171361	4.29588	1.73998e-05	0.000780198
rplN	ribosomal protein L14	22722.4	0.728847	0.219325	3.32314	0.000890104	0.0204611
ABUW_0382	hypothetical protein	63.6196	0.728544	0.340411	2.14019	0.0323396	0.261017
adeA	multidrug efflux protein AdeA	3478.2	0.720105	0.225331	3.19576	0.00139463	0.0291108
ABUW_4047	hypothetical protein	1757.88	0.709473	0.186371	3.80679	0.000140784	0.00451696
rpsI	ribosomal protein S9	1010.93	0.707629	0.222684	3.17773	0.00148434	0.0304583
rplJ	ribosomal protein L10	19297.1	0.706744	0.171521	4.12045	3.78135e-05	0.00147676
ABUW_4097	hypothetical protein	2448.7	0.70508	0.207957	3.39051	0.000697637	0.0172369

## Sheet: Downregulated in mutant; p<.05
Gene	Gene function	baseMean	log2FoldChange	lfcSE	stat	pvalue	padj
ABUW_1132	transcriptional regulator, LysR family	4181.07	-8.60153	0.282746	-30.4214	2.86437e-203	1.04034e-199
ABUW_0684	coproporphyrinogen III oxidase	2380.77	-2.36331	0.182983	-12.9154	3.68447e-38	6.691e-35
ABUW_3351	heme oxygenase-like protein	5042.59	-1.95046	0.192239	-10.146	3.45166e-24	4.17881e-21
ABUW_1949	RND family drug transporter	219.982	-1.94831	0.230462	-8.45392	2.81679e-17	2.04611e-14
ABUW_1693	heme oxygenase-like protein	28680	-1.74781	0.19482	-8.97143	2.92692e-19	2.65764e-16
ABUW_2679	DUF4142/predicted OMP	80709.9	-1.64707	0.226749	-7.26383	3.76281e-13	1.36665e-10
ABUW_1692	TetR transcriptional regulator	2625.8	-1.57316	0.213967	-7.35238	1.94712e-13	7.8577e-11
ABUW_2678	17 kDa surface antigen	4081.89	-1.5119	0.258007	-5.8599	4.63134e-09	6.00751e-07
ABUW_2627	hypothetical protein	1445.99	-1.45261	0.190122	-7.64041	2.16539e-14	1.12353e-11
ABUW_1950	multidrug resistance protein VceB	82.19	-1.41781	0.296587	-4.7804	1.74942e-06	0.000111472
ABUW_1467	acyl-CoA dehydrogenase	8300.78	-1.39621	0.205319	-6.80021	1.0447e-11	2.52956e-09
ABUW_3352	putative transcriptional regulator	2165.87	-1.39282	0.200717	-6.93922	3.9427e-12	1.19332e-09
ABUW_1659	hypothetical protein	14131.1	-1.36561	0.241474	-5.65529	1.55582e-08	1.66198e-06
ABUW_1468	LmbE-like protein	8806.45	-1.33907	0.239275	-5.59638	2.18879e-08	2.20824e-06
ABUW_0449	hypothetical protein	4234.8	-1.29889	0.18849	-6.89102	5.53946e-12	1.54764e-09
ABUW_1470	glycosyl transferase, family 2	4388.49	-1.26465	0.253359	-4.99155	5.98952e-07	4.35078e-05
ABUW_1951	hypothetical protein	136.953	-1.25702	0.274498	-4.57935	4.66419e-06	0.000245512
ABUW_1952	auxin-responsive GH3-related protein	181.676	-1.24137	0.233329	-5.32025	1.03625e-07	8.75272e-06
cinA1	competence/damage-inducible protein cinA	1444.02	-1.23675	0.258083	-4.79205	1.65083e-06	0.000110613
ABUW_1637	oxidoreductase short-chain dehydrogenase/reductase family	2550.36	-1.22128	0.213269	-5.72647	1.02542e-08	1.20139e-06
ABUW_2434	hypothetical protein	6294.7	-1.20953	0.260855	-4.63682	3.53817e-06	0.000203978
ABUW_2060	hypothetical protein	36294.2	-1.19856	0.215749	-5.55535	2.77049e-08	2.58011e-06
ABUW_1469	methyltransferase type 12	9041.87	-1.19501	0.250998	-4.76103	1.92606e-06	0.000118567
ABUW_0685	alpha/beta hydrolase fold protein	875.618	-1.19263	0.18715	-6.37257	1.85883e-10	3.5533e-08
ABUW_3798	short-chain dehydrogenase/reductase SDR	1094.01	-1.18834	0.185455	-6.40771	1.47717e-10	3.15593e-08
ABUW_2145	hypothetical protein	5116.94	-1.14783	0.189616	-6.05347	1.41756e-09	2.23851e-07
ABUW_1635	glutathione S-transferase	3438.84	-1.08846	0.237219	-4.58841	4.46632e-06	0.000242114
ABUW_1636	short chain dehydrogenase	1945.6	-1.08391	0.238913	-4.53685	5.70996e-06	0.000292093
ABUW_2437	heme oxygenase-like protein	93537.6	-1.07349	0.22432	-4.78552	1.70548e-06	0.000110613
ABUW_1632	PapD-like P pilus assembly protein	29220.3	-1.07111	0.181237	-5.91	3.42114e-09	4.66456e-07
ABUW_1594	hypothetical protein	2623.29	-1.07069	0.181156	-5.91032	3.41442e-09	4.66456e-07
otsA	trehalose-6-phosphate synthase	76642.4	-1.06959	0.246769	-4.33437	1.46178e-05	0.00068653
ABUW_2594	glutathione-dependent formaldehyde dehydrogenase	8202.72	-1.04044	0.246538	-4.2202	2.44086e-05	0.00104297
otsB	trehalose-phosphatase	36730.5	-1.02592	0.213215	-4.81168	1.49664e-06	0.000102562
ABUW_2064	hypothetical protein	4212.22	-0.997635	0.209266	-4.7673	1.86714e-06	0.000116921
ABUW_1471	hypothetical protein	24124.4	-0.948623	0.261324	-3.63006	0.000283352	0.00804011
ABUW_2435	oxidoreductase	51002.5	-0.934742	0.240203	-3.89146	9.96414e-05	0.00341413
ABUW_2058	hypothetical protein	22361.6	-0.923952	0.235683	-3.92033	8.84294e-05	0.00308823
ABUW_1633	fimbrial biogenesis outer membrane usher protein	37852.1	-0.900714	0.196476	-4.58435	4.55397e-06	0.000243236
ABUW_2684	phage putative head morphogenesis protein	8213.15	-0.899365	0.189858	-4.73704	2.16863e-06	0.000131274
ABUW_0934	hypothetical protein	68.0783	-0.884162	0.337711	-2.6181	0.00884201	0.106338
ABUW_1657	hypothetical protein	13128.2	-0.861729	0.233037	-3.69781	0.000217464	0.00652751
ABUW_3322	hypothetical protein	3142.61	-0.847821	0.271261	-3.12548	0.00177512	0.0344235
ABUW_1499	EamA-like transporter family protein	1071.13	-0.847173	0.254574	-3.3278	0.000875339	0.0202499
cysP	thiosulfate-binding protein	85.1664	-0.847099	0.300163	-2.82214	0.0047705	0.0682145
copA	copper resistance protein A	13665.7	-0.843261	0.233552	-3.6106	0.00030549	0.00860107
ABUW_1631	spore coat protein U	100204	-0.838226	0.193363	-4.33499	1.45764e-05	0.00068653
ABUW_1379	hypothetical protein	6437.09	-0.837519	0.217517	-3.85036	0.000117946	0.00385927
ABUW_2887	lipoprotein	115197	-0.833223	0.203494	-4.09458	4.22943e-05	0.00161698
ABUW_1634	spore coat protein U	8482.67	-0.829552	0.254742	-3.25644	0.00112818	0.0243903
ABUW_0360	hypothetical protein	10585.2	-0.829405	0.201016	-4.12606	3.69036e-05	0.00145689
ABUW_3575	serine hydrolase domain-containing protein	6587.37	-0.817288	0.231748	-3.52662	0.0004209	0.0113238
ABUW_1629	hypothetical protein	2228.13	-0.814791	0.25755	-3.16363	0.00155817	0.0316161
ABUW_0259	sulfate transporter	9236.09	-0.806046	0.253234	-3.18301	0.00145752	0.030078
ABUW_2685	hypothetical protein	3362.52	-0.795097	0.190024	-4.1842	2.86166e-05	0.00115484
ABUW_0628	peroxidase	20145.5	-0.794236	0.205736	-3.86046	0.000113172	0.00373674
ABUW_3106	peptidoglycan-binding LysM	116386	-0.780207	0.185381	-4.20867	2.56877e-05	0.00107239
ABUW_1759	extracellular serine protease	6186.05	-0.775047	0.206015	-3.76209	0.000168497	0.00527571
ABUW_0055	glucose sorbosone dehydrogenase	13672.8	-0.773228	0.205976	-3.75397	0.000174059	0.00540327
ABUW_0916	biofilm-associated protein	26755.5	-0.769048	0.19804	-3.88329	0.000103053	0.00349801
ABUW_1953	outer membrane efflux protein	159.282	-0.757554	0.252483	-3.00042	0.00269608	0.0465727
algC	phosphomannomutase	16900.1	-0.756586	0.174609	-4.33303	1.47072e-05	0.00068653
ABUW_2321	hypothetical protein	425.908	-0.756099	0.226157	-3.34324	0.000828061	0.0195293
ABUW_2403	MFS permease	135.457	-0.746342	0.252301	-2.95814	0.00309503	0.0512984
ABUW_0233	hypothetical protein	15184.5	-0.742062	0.189162	-3.92289	8.74948e-05	0.00308525
ABUW_1227	acyl-CoA dehydrogenase	18587.9	-0.736772	0.265351	-2.77659	0.00549321	0.075288
ABUW_0921	glycerophosphoryl diester phosphodiesterase	175.493	-0.735643	0.264474	-2.78153	0.00541031	0.0747157
ABUW_3577	hypothetical protein	3119.18	-0.729642	0.177864	-4.10225	4.09155e-05	0.00158091
manB	phosphomannomutase	6241.09	-0.727537	0.179896	-4.04421	5.24995e-05	0.0019457
ABUW_3708	transglycosylase SLT domain protein	258.308	-0.72708	0.221789	-3.27824	0.00104455	0.0232748
ABUW_1042	glutathione-dependent formaldehyde- activating enzyme/centromere protein V	3016.26	-0.723874	0.211339	-3.42518	0.000614386	0.0156046
ABUW_1996	hypothetical protein	640.005	-0.720831	0.218529	-3.29856	0.000971826	0.0219234
ahpF2	alkyl hydroperoxide reductase, F subunit	3968.79	-0.719193	0.244538	-2.94102	0.00327128	0.052111
ABUW_2554	putative hemolysin	50122.1	-0.718202	0.215751	-3.32886	0.000872036	0.0202499
ABUW_2504	catalase	7887.7	-0.717479	0.214827	-3.3398	0.00083838	0.0196451
ABUW_0210	glutathione-dependent formaldehyde- activating enzyme/centromere protein V	2215.85	-0.712867	0.197853	-3.60302	0.000314544	0.00878788
ABUW_2063	uracil-DNA glycosylase-like protein	1983.06	-0.710551	0.179696	-3.95418	7.67967e-05	0.00276164
ABUW_0359	hypothetical protein	6259.69	-0.70874	0.186263	-3.80505	0.000141777	0.00451696
ABUW_3898	transglycosylase-associated protein	15047.3	-0.708541	0.25952	-2.7302	0.00632962	0.0845285
